# Supplementary material for: Microelastic mapping of the rat dentate gyrus
Source: R Soc Open Sci. 2016 Apr 20;3(4):150702. doi: 10.1098/rsos.150702 (PMC4852636; doi:10.1098/rsos.150702)
Supplement: Computed Young's Modulus from atomic force microscopy data. Sheets 1–6 contain data from 6 different brains, one per sheet. Within each sheet, data from five slices (a-e) are reported. For each location on the slice (−1 to 7), eight locations were probed, with five force curves each (0–4). Each forc [file rsos150702supp1.xlsx]

## Sheet: S12 ctrl
Indentation Depth (nm)				Force curve replicates (5 total)
ind (nm)			0	1	2	3	4		mean	SD	CoV				0	1	2	3	4		mean	SD	CoV				0	1	2	3	4		mean	SD	CoV				0	1	2	3	4		mean	SD	CoV
	Slice #	Location: -1 refers to GCL, 5 refers to Hilus, taken at 500 micron linear intervals. Values in Pa.
pre500	a	-1	98.9742	104.374	91.099	83.612	94.624		94.5367	7.86828	0.0832299		b	-1	Sticky						#DIV/0!	#DIV/0!	#DIV/0!		c	-1							#DIV/0!	#DIV/0!	#DIV/0!		d	-1							#DIV/0!	#DIV/0!	#DIV/0!		e
i500			91.7053	93.9499	79.9208	81.3486	90.0613		87.3972	6.3458	0.0726087										#DIV/0!	#DIV/0!	#DIV/0!										#DIV/0!	#DIV/0!	#DIV/0!										#DIV/0!	#DIV/0!	#DIV/0!
i1000			97.2777	108.839	96.5502	85.0354	94.1337		96.3672	8.51189	0.0883277										#DIV/0!	#DIV/0!	#DIV/0!										#DIV/0!	#DIV/0!	#DIV/0!										#DIV/0!	#DIV/0!	#DIV/0!
i1500			111.658	107.64	105.615	99.6062	101.317		105.167	4.8529	0.0461445										#DIV/0!	#DIV/0!	#DIV/0!										#DIV/0!	#DIV/0!	#DIV/0!										#DIV/0!	#DIV/0!	#DIV/0!
i2000			141.347	137.382	121.067	119.323	127.891		129.402	9.74331	0.0752949										#DIV/0!	#DIV/0!	#DIV/0!										#DIV/0!	#DIV/0!	#DIV/0!										#DIV/0!	#DIV/0!	#DIV/0!
i2500			NaN	NaN	151.97	147.285	156.675		151.977	4.69508	0.0308934										#DIV/0!	#DIV/0!	#DIV/0!										#DIV/0!	#DIV/0!	#DIV/0!										#DIV/0!	#DIV/0!	#DIV/0!
i3000			NaN	NaN	NaN	NaN	NaN		#DIV/0!	#DIV/0!	#DIV/0!										#DIV/0!	#DIV/0!	#DIV/0!										#DIV/0!	#DIV/0!	#DIV/0!										#DIV/0!	#DIV/0!	#DIV/0!
pre500		0	71.568	79.8558	73.0306	70.9372	77.7546		74.6292	3.95736	0.0530269			0	65.3938	59.9073	57.5314	64.2549	63.4439		62.1063	3.27789	0.0527788			0	38.1833	38.251	37.7096	38.7282	35.65		37.7044	1.20385	0.0319287			0	50.5615	52.1551	53.351	50.4955	59.4651		53.2056	3.69599	0.0694661
i500			67.8499	86.582	71.5147	73.4296	74.489		74.773	7.06902	0.0945397				56.6478	59.8585	47.2717	65.8559	56.3031		57.1874	6.7393	0.117846				32.7394	39.0693	35.073	37.5737	27.5143		34.394	4.54141	0.132041				53.8473	51.3803	53.0435	58.5646	57.6579		54.8987	3.08133	0.0561275
i1000			71.2607	81.3327	70.1605	71.1992	76.4775		74.0861	4.74234	0.0640111				65.2313	59.0651	59.6835	60.8863	61.4552		61.2643	2.41101	0.0393542				41.1573	38.4428	40.8556	40.7755	37.9692		39.8401	1.50781	0.0378465				46.2473	50.5596	49.6266	47.8772	60.6505		50.9923	5.64695	0.110741
i1500			87.4575	89.4598	81.7043	86.0265	87.2162		86.3729	2.8867	0.0334213				78.0634	68.2806	64.2875	65.6814	68.6034		68.9833	5.38605	0.0780776				38.1623	38.0905	38.0876	39.6779	36.7518		38.154	1.03645	0.0271648				54.7393	57.5036	57.8591	54.1318	62.5424		57.3552	3.33229	0.0580991
i2000			111.703	118.016	107.28	112.382	121.812		114.239	5.69906	0.0498874				87.2275	82.5993	76.3031	81.9913	81.8357		81.9914	3.87838	0.0473023				38.8026	37.8615	37.6561	38.693	35.5822		37.7191	1.29548	0.0343454				64.2604	64.9051	67.7679	61.8292	74.0047		66.5535	4.67145	0.0701909
i2500			154.228	158.234	149.556	151.01	157.261		154.058	3.78432	0.0245643				104.259	98.1425	96.0781	98.4594	101.951		99.7779	3.27491	0.032822				41.0702	41.5808	40.5474	42.1941	37.8142		40.6413	1.69406	0.0416832				77.0731	81.742	80.0488	75.5172	88.2477		80.5258	4.95838	0.0615751
i3000			NaN	NaN	NaN	NaN	NaN		#DIV/0!	#DIV/0!	#DIV/0!				119.956	113.056	110.045	113.273	119.521		115.17	4.36385	0.0378905				50.5128	50.873	47.8043	51.4161	46.0842		49.3381	2.29099	0.0464344				93.2775	97.5456	97.377	92.0795	106.679		97.3918	5.73211	0.0588562
pre500		1	62.6049	104.422	62.8808	64.3411	62.0494		71.2597	18.5578	0.260425			1	43.52	46.24	48.5712	45.8903	49.4622		46.7367	2.35075	0.0502977			1	40.5855	29.1151	29.6856	27.5189	26.4931		30.6796	5.68064	0.18516			1	42.5362	45.235	44.8958	40.2745	42.0512		42.9985	2.0696	0.0481319
i500			71.8786	94.0053	67.0847	74.1453	64.5929		74.3414	11.624	0.15636				44.4535	45.6189	53.0387	55.4648	38.9067		47.4965	6.72273	0.141542				47.4182	40.6317	36.7687	37.8211	34.2422		39.3764	5.04546	0.128134				49.3555	47.3162	42.0634	40.8468	47.3524		45.3869	3.70787	0.0816947
i1000			62.2523	108.886	60.3496	66.149	62.2463		71.9767	20.7407	0.288159				39.6415	43.1205	48.8715	43.7042	45.1318		44.0939	3.3476	0.0759198				32.5743	24.4021	27.0799	25.0788	27.6046		27.3479	3.21245	0.117466				42.142	43.5333	43.3961	38.3687	37.9723		41.0825	2.71661	0.0661258
i1500			76.513	107.687	79.1027	80.3146	80.6859		84.8605	12.8642	0.151593				42.2845	46.9816	48.0139	45.533	50.3381		46.6302	2.99481	0.0642246				45.6814	27.5442	28.0975	25.1735	23.4143		29.9822	8.97526	0.299353				47.4608	48.0075	49.0172	45.5289	51.2701		48.2569	2.10923	0.0437084
i2000			101.257	137.422	96.1089	96.9776	89.2876		104.211	19.0548	0.182849				49.9584	50.9781	53.5667	51.4933	53.9677		51.9928	1.71721	0.0330278				60.7387	36.3304	36.6456	31.1548	27.7892		38.5317	12.9554	0.336228				54.2925	58.8645	58.8466	56.8157	59.1353		57.5909	2.06546	0.0358643
i2500			115.654	NaN	115.497	115.799	110.515		114.366	2.57071	0.0224779				58.6443	62.368	65.5435	60.3397	65.2179		62.4227	3.00711	0.0481734				77.6544	52.7324	53.1162	46.7063	38.7248		53.7869	14.5621	0.270738				61.8367	63.9331	65.8758	65.5273	67.1777		64.8701	2.0523	0.0316371
i3000			NaN	NaN	NaN	NaN	NaN		#DIV/0!	#DIV/0!	#DIV/0!				72.9546	81.2046	81.0375	76.5714	82.4601		78.8456	3.97837	0.0504577				94.5768	67.6734	67.8213	62.2396	54.1369		69.2896	15.1947	0.219293				71.6145	74.3054	74.6504	74.8389	80.3917		75.1602	3.2029	0.0426143
pre500		2	31.9121	32.9196	32.614	30.7648	26.1279		30.8677	2.77609	0.0899351			2	42.4831	39.8135	48.4324	43.9123	44.0097		43.7302	3.12724	0.0715121			2	Ridged						#DIV/0!	#DIV/0!	#DIV/0!			2	86.9621	89.0717	92.7074	89.6185	93.8298		90.4379	2.79622	0.0309187
i500			27.5334	20.4784	33.1762	28.5839	26.1356		27.1815	4.58401	0.168645				51.3821	43.1774	63.9336	48.6019	47.7759		50.9742	7.82239	0.153458										#DIV/0!	#DIV/0!	#DIV/0!				77.371	86.7272	78.5074	88.8902	86.813		83.6618	5.31047	0.0634755
i1000			29.232	30.94	29.7168	29.7148	24.5611		28.8329	2.47015	0.085671				35.7893	37.2969	39.7798	38.6891	37.6753		37.8461	1.5009	0.0396579										#DIV/0!	#DIV/0!	#DIV/0!				90.5861	91.8244	100.49	95.6959	99.3009		95.5795	4.3878	0.0459073
i1500			41.254	40.6438	43.2458	37.9145	31.323		38.8762	4.63267	0.119165				42.7481	40.322	50.8259	44.6412	46.7612		45.0597	4.00337	0.088846										#DIV/0!	#DIV/0!	#DIV/0!				122.46	128.193	132.902	132.212	134.562		130.066	4.85333	0.0373144
i2000			52.4591	51.9077	51.9611	48.0011	42.5663		49.3791	4.20893	0.0852372				52.3287	49.7535	60.3719	53.3154	52.7486		53.7036	3.96935	0.0739121										#DIV/0!	#DIV/0!	#DIV/0!				153.165	159.505	164.746	167.154	168.967		162.707	6.41145	0.0394048
i2500			58.2297	62.0768	58.7628	56.923	51.4055		57.4796	3.89064	0.0676873				62.5183	60.9706	71.2658	64.6865	67.012		65.2907	4.04287	0.0619211										#DIV/0!	#DIV/0!	#DIV/0!				NaN	NaN	NaN	NaN	NaN		#DIV/0!	#DIV/0!	#DIV/0!
i3000			65.2895	65.0618	66.5634	61.5264	58.9968		63.4876	3.13047	0.0493084				80.5519	73.3146	92.7989	81.2925	79.9011		81.5718	7.03809	0.086281										#DIV/0!	#DIV/0!	#DIV/0!				NaN	NaN	NaN	NaN	NaN		#DIV/0!	#DIV/0!	#DIV/0!
pre500		3	14.2294	11.9803	12.8505	11.885	15.0847		13.206	1.40984	0.106758			3	27.383	25.4067	27.9329	28.2277	28.269		27.4439	1.19249	0.043452			3	76.1495	71.8976	78.7067	76.0456	75.333		75.6265	2.4458	0.0323405			3	84.9427	78.9904	84.5656	80.3648	87.3278		83.2383	3.45298	0.0414831
i500			14.4958	13.094	16.5413	19.606	7.39824		14.2271	4.53536	0.318783				31.0927	41.7098	34.0666	30.005	44.2463		36.2241	6.4053	0.176825				56.8072	63.9013	91.399	63.4147	67.4188		68.5882	13.3157	0.194139				81.0215	72.8382	79.5673	78.4108	77.0855		77.7847	3.12264	0.0401446
i1000			17.2976	10.2923	11.8661	12.7676	7.74799		11.9943	3.52377	0.293787				23.8671	23.3468	24.636	28.5823	25.991		25.2846	2.09515	0.0828626				79.5249	70.8232	77.2719	79.4075	74.0744		76.2204	3.73892	0.0490541				87.0753	79.03	85.9019	77.8786	86.5081		83.2788	4.44234	0.053343
i1500			12.6131	11.2374	11.1576	14.766	13.5888		12.6726	1.54762	0.122123				28.6897	24.3711	28.9631	26.2646	28.2406		27.3058	1.95143	0.0714658				87.4394	83.0166	82.595	83.7958	79.4857		83.2665	2.8505	0.0342335				107.414	98.2747	103.878	95.9992	105.336		102.18	4.83976	0.0473649
i2000			16.5639	11.2468	13.1704	11.968	19.2755		14.4449	3.38424	0.234286				27.924	26.1277	28.1812	28.4808	27.9951		27.7418	0.927637	0.0334383				102.052	95.7927	98.6638	92.4454	93.76		96.5427	3.87109	0.0400972				139.757	124.651	132.235	124.727	140.19		132.312	7.64412	0.0577734
i2500			23.5246	15.1024	21.2046	17.416	28.5647		21.1625	5.27103	0.249074				33.4712	27.0586	34.3918	30.016	32.6296		31.5134	2.97708	0.0944701				132.571	123.011	129.438	123.871	121.708		126.12	4.65866	0.0369384				NaN	156.641	NaN	162.114	NaN		159.377	3.86989	0.0242813
i3000			30.1039	21.7336	26.8261	22.6322	33.205		26.9002	4.87158	0.181099				38.3583	34.8289	36.7816	37.5995	36.383		36.7903	1.3348	0.0362814				NaN	NaN	NaN	NaN	NaN		#DIV/0!	#DIV/0!	#DIV/0!				NaN	NaN	NaN	NaN	NaN		#DIV/0!	#DIV/0!	#DIV/0!
pre500		4	26.1462	30.1341	44.6128	25.6205	27.1015		30.723	7.95881	0.259051			4	35.5457	33.1143	26.793	24.5519	29.6311		29.9272	4.48692	0.149928			4	110.693	121.904	120.451	122.248	101.95		115.449	8.91313	0.0772038			4	33.6099	42.1156	47.5261	43.7194	47.7873		42.9516	5.76338	0.134183
i500			28.1325	34.0082	44.7267	34.5468	23.1714		32.9171	8.0806	0.245483				36.6875	31.7375	27.7154	16.5318	33.017		29.1378	7.74176	0.265694				97.2437	108.672	107.069	112.767	93.6383		103.878	8.07841	0.0777683				43.3316	48.0927	46.656	54.4289	38.0876		46.1194	6.03143	0.130779
i1000			35.1229	33.2505	38.9583	31.8823	29.9032		33.8235	3.44673	0.101903				39.1567	32.0328	24.4068	27.1901	24.4821		29.4537	6.24726	0.212104				119.121	131.317	134.715	129.981	109.485		124.924	10.4205	0.0834146				32.3695	39.028	42.5229	34.1835	40.8091		37.7826	4.34271	0.114939
i1500			35.9967	33.8385	40.1237	33.1301	29.1811		34.454	4.01438	0.116514				35.1351	34.0926	26.2698	23.3762	28.2841		29.4316	5.05562	0.171775				152.584	167.088	165.95	166.815	142.088		158.905	11.2017	0.0704929				32.1046	44.5169	52.6479	48.0832	50.8158		45.6337	8.15991	0.178813
i2000			36.5338	34.4901	37.042	35.6853	31.4091		35.0321	2.24396	0.0640544				41.8409	39.6218	31.9981	31.7255	37.6138		36.56	4.54301	0.124262				198.481	216.327	209.099	214.038	186.188		204.827	12.4804	0.0609317				43.9508	55.83	60.5254	55.9084	59.9706		55.237	6.68123	0.120956
i2500			35.4641	34.2333	38.535	34.4406	32.4654		35.0277	2.23792	0.0638899				47.069	48.6707	40.9016	40.8045	44.8377		44.4567	3.56034	0.0800856				NaN	NaN	NaN	NaN	NaN		#DIV/0!	#DIV/0!	#DIV/0!				51.6382	65.3347	74.4747	66.2486	74.889		66.517	9.43747	0.141881
i3000			35.9763	36.0727	37.7175	35.2834	33.3603		35.6821	1.57575	0.0441607				51.082	51.7751	47.4702	44.3749	50.3231		49.0051	3.06263	0.0624961				NaN	NaN	NaN	NaN	NaN		#DIV/0!	#DIV/0!	#DIV/0!				67.3121	84.1202	94.9064	85.4774	93.9892		85.1611	11.0981	0.130319
pre500		5	44.3307	39.6161	43.8103	43.6529	46.326		43.5472	2.44281	0.0560958			5	54.2846	43.0447	44.7039	38.7489	37.8849		43.7334	6.5535	0.149851			5	41.8172	41.4924	38.0768	40.3604	38.862		40.1218	1.62629	0.0405339			5	27.5165	26.6953	27.3582	27.0288	26.4936		27.0185	0.431121	0.0159565
i500			42.6003	45.0394	44.0974	43.4928	51.5077		45.3475	3.55644	0.0784263				46.3291	49.968	46.1712	52.7967	30.3693		45.1269	8.69747	0.192734				37.571	28.8922	32.9455	34.0774	40.8227		34.8618	4.54961	0.130504				26.7375	19.9019	22.321	21.8267	21.2011		22.3977	2.58973	0.115625
i1000			40.2675	33.6139	41.4304	41.6478	43.3514		40.0622	3.76919	0.0940833				55.4049	37.0643	42.1124	33.2379	35.7934		40.7226	8.82046	0.216599				46.2301	43.7998	39.2906	40.9825	37.0665		41.4739	3.62162	0.0873229				28.3381	26.8065	29.0531	27.7117	27.4646		27.8748	0.857206	0.030752
i1500			44.8072	42.2625	47.9486	44.6394	50.5229		46.0361	3.22064	0.069959				66.3058	49.9058	54.1001	46.4118	43.9392		52.1325	8.79731	0.168749				41.2112	42.7256	38.4154	40.1695	40.9983		40.704	1.57752	0.0387558				28.2583	26.7563	27.893	28.0051	26.5598		27.4945	0.778057	0.0282987
i2000			54.6377	50.9714	57.3331	59.4843	58.8654		56.2584	3.49777	0.0621733				79.7575	65.6221	69.4362	57.2187	61.6596		66.7388	8.57961	0.128555				41.5854	40.4096	38.1981	39.4014	38.2222		39.5633	1.4572	0.036832				27.9772	26.3859	27.3622	26.4006	26.8219		26.9896	0.680758	0.025223
i2500			66.2199	64.8663	70.8846	69.932	72.1529		68.8111	3.12248	0.0453776				95.6428	79.8719	83.0768	73.1751	74.7912		81.3115	8.93434	0.109878				40.724	42.0416	38.0902	40.2218	38.2269		39.8609	1.69084	0.0424184				26.8243	26.4437	27.0304	26.1278	26.1251		26.5103	0.408731	0.0154178
i3000			83.9867	79.7803	88.0614	85.5684	89.6527		85.4099	3.83324	0.0448806				105.256	93.3981	95.3167	87.5653	85.0786		93.3229	7.86593	0.0842872				43.5258	43.9403	41.848	42.1051	41.6432		42.6125	1.04624	0.0245525				28.6306	28.113	28.6597	28.6862	28.5236		28.5226	0.237183	0.00831562
pre500		6	55.9655	54.1878	44.9714	55.6122	52.0074		52.5488	4.51262	0.0858747			6	103.995	98.0832	92.1492	112.498	95.5836		100.462	7.99847	0.0796171			6	25.1088	22.3249	23.6001	21.7378	22.7216		23.0986	1.31195	0.0567979			6	79.6937	70.3469	69.9486	61.7965	65.7368		69.5045	6.67713	0.0960676
i500			50.0557	52.3162	50.2324	57.4534	40.4798		50.1075	6.15532	0.122842				99.7387	93.9494	91.3471	109.192	91.3563		97.1166	7.56935	0.0779409				27.239	26.989	28.8923	28.8616	25.6792		27.5322	1.36308	0.0495085				73.9877	68.9183	64.5209	62.7984	57.7919		65.6035	6.15108	0.0937616
i1000			53.0808	47.9967	40.7844	51.173	51.2325		48.8535	4.8671	0.0996265				109.432	101.178	98.1115	112.443	101.141		104.461	6.1349	0.0587291				23.8835	20.4473	22.5333	20.7378	21.0484		21.73	1.44717	0.0665976				79.1978	71.7788	68.8886	58.9735	64.161		68.5999	7.66285	0.111703
i1500			58.6147	56.3488	45.3804	58.9381	59.189		55.6942	5.87516	0.105489				121.319	119.789	112.323	138.011	115.913		121.471	9.88709	0.0813946				23.8276	21.5764	23.0107	21.5705	21.6296		22.3229	1.04178	0.0466687				101.048	93.5721	89.2617	78.7708	82.4954		89.0296	8.8468	0.0993692
i2000			68.3518	68.6866	56.5605	66.5788	69.7465		65.9848	5.39034	0.0816907				148.628	146.094	148.3	167.585	154.558		153.033	8.71829	0.05697				26.5261	22.2004	25.1107	22.5749	23.1152		23.9055	1.84545	0.0771979				120.576	114.273	108.584	100.275	101.804		109.102	8.51247	0.0780228
i2500			87.6918	84.491	68.7448	83.3896	86.6129		82.186	7.70291	0.0937253				NaN	NaN	NaN	NaN	NaN		#DIV/0!	#DIV/0!	#DIV/0!				27.3859	24.9338	26.8229	25.0131	25.4314		25.9174	1.1178	0.0431295				149.901	134.381	134.47	120.78	130.394		133.985	10.4998	0.0783655
i3000			102.763	101.95	87.6423	102.839	101.238		99.2865	6.54204	0.0658905				NaN	NaN	NaN	NaN	NaN		#DIV/0!	#DIV/0!	#DIV/0!				30.6015	27.8892	29.1731	27.8755	28.6532		28.8385	1.12728	0.0390893				NaN	NaN	NaN	NaN	NaN		#DIV/0!	#DIV/0!	#DIV/0!
pre500		7	54.3153	49.9706	52.0154	52.0603	54.9813		52.6686	2.00849	0.0381346			7	103.139	116.066	102.699	108.728	119.175		109.961	7.46581	0.0678949			7	65.18	69.5374	79.7278	75.1944	75.1718		72.9623	5.65531	0.07751			7	81.993	141.33	86.4164	79.7916	75.3949		92.9851	27.316	0.293767
i500			59.5459	44.4033	52.5779	53.4817	57.7037		53.5425	5.86975	0.109628				98.0957	102.064	102.893	88.3927	112.736		100.836	8.79923	0.0872624				75.2592	80.0773	87.6248	84.2583	85.2471		82.4933	4.87854	0.0591386				85.9416	136.777	86.0446	80.1878	76.1606		93.0223	24.8109	0.26672
i1000			49.8132	50.9393	50.6054	49.3964	50.2011		50.1911	0.613597	0.0122252				104.944	119.797	100.177	110.337	123.109		111.673	9.69541	0.0868198				59.6411	60.0252	73.6476	65.8594	67.9068		65.416	5.84317	0.0893232				77.0381	149.859	85.1328	77.731	72.1257		92.3772	32.4673	0.351465
i1500			54.736	50.2933	54.3829	53.05	60.1943		54.5313	3.61555	0.0663024				137.568	155.608	144.979	152.409	161.189		150.35	9.24114	0.0614641				71.99	79.514	99.8497	88.4095	88.4169		85.636	10.5018	0.122633				91.7765	274.628	99.2005	86.5023	81.97		126.815	82.8779	0.653532
i2000			65.9765	62.7862	62.4914	64.9039	69.2895		65.0895	2.7621	0.0424354				191.301	203.132	194.861	200.822	205.511		199.126	5.89719	0.0296154				114.803	127.183	156.817	145.131	146.57		138.101	16.8331	0.12189				142.521	NaN	142.977	122.443	110.723		129.666	15.8476	0.122219
i2500			73.6095	75.7952	79.4505	80.16	88.124		79.4278	5.54999	0.0698746				NaN	NaN	NaN	NaN	NaN		#DIV/0!	#DIV/0!	#DIV/0!				NaN	NaN	NaN	NaN	NaN		#DIV/0!	#DIV/0!	#DIV/0!				NaN	NaN	NaN	168.763	157.382		163.072	8.04739	0.0493486
i3000			97.0282	96.7043	101.584	102.048	111.672		101.807	6.04765	0.0594029				NaN	NaN	NaN	NaN	NaN		#DIV/0!	#DIV/0!	#DIV/0!				NaN	NaN	NaN	NaN	NaN		#DIV/0!	#DIV/0!	#DIV/0!				NaN	NaN	NaN	NaN	NaN		#DIV/0!	#DIV/0!	#DIV/0!
		H			SGZ			GCL						H			SGZ			GCL						H			SGZ			GCL						H			SGZ			GCL
pre500		43.5472	30.723	13.206	30.8677	71.2597	74.6292	94.5367						46.7367	43.7302	27.4439	29.9272	43.7334	100.462	109.961						37.7044	30.6796	75.6265	115.449	40.1218	23.0986	72.9623						42.9985	90.4379	83.2383	42.9516	27.0185	69.5045	92.9851
i500		45.3475	32.9171	14.2271	27.1815	74.3414	74.773	87.3972						47.4965	50.9742	36.2241	29.1378	45.1269	97.1166	100.836						34.394	39.3764	68.5882	103.878	34.8618	27.5322	82.4933						45.3869	83.6618	77.7847	46.1194	22.3977	65.6035	93.0223
i1000		40.0622	33.8235	11.9943	28.8329	71.9767	74.0861	96.3672						44.0939	37.8461	25.2846	29.4537	40.7226	104.461	111.673						39.8401	27.3479	76.2204	124.924	41.4739	21.73	65.416						41.0825	95.5795	83.2788	37.7826	27.8748	68.5999	92.3772
i1500		46.0361	34.454	12.6726	38.8762	84.8605	86.3729	105.167						46.6302	45.0597	27.3058	29.4316	52.1325	121.471	150.35						38.154	29.9822	83.2665	158.905	40.704	22.3229	85.636						48.2569	130.066	102.18	45.6337	27.4945	89.0296	126.815
i2000		56.2584	35.0321	14.4449	49.3791	104.211	114.239	129.402						51.9928	53.7036	27.7418	36.56	66.7388	153.033	199.126						37.7191	38.5317	96.5427	204.827	39.5633	23.9055	138.101						57.5909	162.707	132.312	55.237	26.9896	109.102	129.666
i2500		68.8111	35.0277	21.1625	57.4796	114.366	154.058	151.977						62.4227	65.2907	31.5134	44.4567	81.3115	#DIV/0!	#DIV/0!						40.6413	53.7869	126.12	#DIV/0!	39.8609	25.9174	#DIV/0!						64.8701	#DIV/0!	159.377	66.517	26.5103	133.985	163.072
i3000		85.4099	35.6821	26.9002	63.4876	#DIV/0!	#DIV/0!	#DIV/0!						78.8456	81.5718	36.7903	49.0051	93.3229	#DIV/0!	#DIV/0!						49.3381	69.2896	#DIV/0!	#DIV/0!	42.6125	28.8385	#DIV/0!						75.1602	#DIV/0!	#DIV/0!	85.1611	28.5226	#DIV/0!	#DIV/0!
		H			SGZ			GCL
	Compiled E values													H			SGZ			GCL
a		43.5472	30.723	13.206	30.8677	71.2597	74.6292	94.5367		k (N/m)			pre500	43.5472	30.723	13.206	30.8677	71.2597	74.6292	94.5367
		45.3475	32.9171	14.2271	27.1815	74.3414	74.773	87.3972		0.01				46.7367	43.7302	27.4439	29.9272	43.7334	100.462	109.961
		40.0622	33.8235	11.9943	28.8329	71.9767	74.0861	96.3672						37.7044	30.6796	75.6265	115.449	40.1218	23.0986	72.9623
		46.0361	34.454	12.6726	38.8762	84.8605	86.3729	105.167						42.9985	90.4379	83.2383	42.9516	27.0185	69.5045	92.9851
														38.7846	54.7582	64.5079	44.1035	60.4562	55.1677	55.775
													i500	45.3475	32.9171	14.2271	27.1815	74.3414	74.773	87.3972
b		46.7367	43.7302	27.4439	29.9272	43.7334	100.462	109.961						47.4965	50.9742	36.2241	29.1378	45.1269	97.1166	100.836
		47.4965	50.9742	36.2241	29.1378	45.1269	97.1166	100.836						34.394	39.3764	68.5882	103.878	34.8618	27.5322	82.4933
		44.0939	37.8461	25.2846	29.4537	40.7226	104.461	111.673						45.3869	83.6618	77.7847	46.1194	22.3977	65.6035	93.0223
		46.6302	45.0597	27.3058	29.4316	52.1325	121.471	150.35						44.7263	55.545	62.2225	47.6856	65.3132	56.625	60.5256
													i1000	40.0622	33.8235	11.9943	28.8329	71.9767	74.0861	96.3672
														44.0939	37.8461	25.2846	29.4537	40.7226	104.461	111.673
c		37.7044	30.6796	75.6265	115.449	40.1218	23.0986	72.9623						39.8401	27.3479	76.2204	124.924	41.4739	21.73	65.416
		34.394	39.3764	68.5882	103.878	34.8618	27.5322	82.4933						41.0825	95.5795	83.2788	37.7826	27.8748	68.5999	92.3772
		39.8401	27.3479	76.2204	124.924	41.4739	21.73	65.416						37.5512	51.4418	65.4917	41.9297	56.3393	53.2144	52.3484
		38.154	29.9822	83.2665	158.905	40.704	22.3229	85.636
													i1500	46.0361	34.454	12.6726	38.8762	84.8605	86.3729	105.167
														46.6302	45.0597	27.3058	29.4316	52.1325	121.471	150.35
														38.154	29.9822	83.2665	158.905	40.704	22.3229	85.636
d		42.9985	90.4379	83.2383	42.9516	27.0185	69.5045	92.9851						48.2569	130.066	102.18	45.6337	27.4945	89.0296	126.815
		45.3869	83.6618	77.7847	46.1194	22.3977	65.6035	93.0223						38.7319	61.6128	73.1573	43.3593	62.9363	59.5811	56.7017
		41.0825	95.5795	83.2788	37.7826	27.8748	68.5999	92.3772
		48.2569	130.066	102.18	45.6337	27.4945	89.0296	126.815
e		38.7846	54.7582	64.5079	44.1035	60.4562	55.1677	55.775
		44.7263	55.545	62.2225	47.6856	65.3132	56.625	60.5256
		37.5512	51.4418	65.4917	41.9297	56.3393	53.2144	52.3484
		38.7319	61.6128	73.1573	43.3593	62.9363	59.5811	56.7017
		mean
pre500		40.8916	72.598	52.8045	52.6599	48.5179	64.5724	85.2441
i500		45.0566	69.6034	51.8093	50.8004	48.4082	64.3301	84.855
i1000		39.3168	73.5106	52.454	52.5846	47.6774	64.4183	83.6363
i1500		43.4944	95.8393	59.7165	63.2412	53.6256	75.7555	104.934
i2000		#DIV/0!	#DIV/0!	#DIV/0!	#DIV/0!	#DIV/0!	#DIV/0!	#DIV/0!
i2500		#DIV/0!		#DIV/0!		#DIV/0!
i3000		#DIV/0!
		SD
		2.9797	25.2294	30.8027	35.7129	17.4308	28.3815	21.0742
		0.467085	19.8816	26.0769	31.1286	21.3842	25.4906	15.2157
		2.49701	31.21	31.8596	40.8191	16.9151	30.258	24.1632
		6.73517	48.4036	38.0855	53.8369	21.8766	37.0658	36.1948
		#DIV/0!	#DIV/0!	#DIV/0!	#DIV/0!	#DIV/0!	#DIV/0!	#DIV/0!
		#DIV/0!		#DIV/0!		#DIV/0!
		#DIV/0!
[truncated: 9 more columns]

## Sheet: S11 ctrl
ind (nm)			0	1	2	3	4		mean	SD	CoV				0	1	2	3	4		mean	SD	CoV				0	1	2	3	4		mean	SD	CoV				0	1	2	3	4		mean	SD	CoV
pre500	a	-1	63.8308	57.9705	61.611	60.5505	62.1122		61.215	2.16636	0.0353893		b	0	216.111	188.416	197.661	193.825	203.722		199.947	10.6207	0.0531176		c	0	81.6433	88.5259	88.5381	85.2741	80.0755		84.8114	3.88476	0.0458047		d	0	77.3229	67.7678	72.2881	67.5718	87.1598		74.4221	8.16124	0.109662		e
i500			56.5912	55.3179	57.286	57.0356	56.721		56.5903	0.761285	0.0134526				212.675	181.061	189.432	185.026	199.916		193.622	12.7657	0.0659312				83.572	86.4644	86.3431	84.5644	82.6235		84.7135	1.6893	0.0199413				76.1791	64.8904	70.33	65.9023	77.9914		71.0587	5.90442	0.0830922
i1000			65.3887	57.7362	61.6175	60.5616	64.1267		61.8861	3.01401	0.0487026				246.13	225.354	231.859	227.855	236.607		233.561	8.21706	0.0351817				76.0042	84.0602	84.2319	80.0274	73.0715		79.479	4.92464	0.0619614				78.0707	69.0588	73.2515	67.3277	87.7247		75.0867	8.19343	0.10912
i1500			79.5573	75.1478	78.4124	74.916	79.7234		77.5514	2.35611	0.0303813				290.012	268.199	271.771	270.155	272.238		274.475	8.82831	0.0321643				88.6338	105.025	108.594	99.3327	91.8601		98.689	8.46165	0.0857406				96.5161	85.2469	87.508	84.6291	102.418		91.2637	7.84751	0.0859873
i2000			94.9638	89.9633	92.7443	91.2419	95.0275		92.7882	2.24283	0.0241715				NaN	NaN	NaN	NaN	NaN		#DIV/0!	#DIV/0!	#DIV/0!				128.593	150.521	156.231	141.449	128.444		141.048	12.5937	0.0892869				109.695	103.155	100.947	100.812	113.002		105.522	5.52459	0.0523548
i2500			106.603	103.507	106.058	104.94	108.462		105.914	1.85269	0.0174925				NaN	NaN	NaN	NaN	NaN		#DIV/0!	#DIV/0!	#DIV/0!				179.995	NaN	NaN	NaN	NaN		179.995	#DIV/0!	#DIV/0!				125.92	119.266	120.482	116.256	131.244		122.634	5.94961	0.0485154
i3000			119.944	114.723	117.693	117.661	119.743		117.953	2.10644	0.0178583				NaN	NaN	NaN	NaN	NaN		#DIV/0!	#DIV/0!	#DIV/0!				NaN	NaN	NaN	NaN	NaN		#DIV/0!	#DIV/0!	#DIV/0!				NaN	NaN	131.187	131.538	NaN		131.362	0.247767	0.00188614
pre500		0	86.8913	85.7604	80.9058	76.0817	84.6353		82.8549	4.40395	0.0531526			1	127.142	113.581	115.778	110.12	120.86		117.496	6.6531	0.0566239			1	232.756	203.196	225.19	225.081	227.493		222.743	11.3619	0.0510091			1	73.7544	63.2529	77.0487	62.462	64.3389		68.1714	6.73524	0.0987986
i500			85.3103	84.9413	82.0413	76.1255	84.6164		82.6069	3.84459	0.0465408				118.505	106.56	110.738	104.139	112.316		110.452	5.55453	0.0502892				206.391	177.509	201.168	197.698	201.712		196.896	11.2706	0.0572416				68.8204	54.8689	67.7671	53.6192	58.6319		60.7415	7.14654	0.117655
i1000			82.5146	82.3555	75.3322	71.9831	79.4698		78.331	4.59034	0.0586018				140.445	123.988	127.158	120.646	130.557		128.559	7.59492	0.0590774				295.632	251.73	284.43	284.122	289.923		281.167	17.116	0.0608748				74.6199	62.9064	79.7542	64.6692	63.652		69.1203	7.61009	0.110099
i1500			107.855	102.641	98.0475	90.7399	104.598		100.776	6.64023	0.0658908				170.716	159.726	161.784	153.877	166.592		162.539	6.45791	0.0397314				NaN	354.36	388.288	393.689	NaN		378.779	21.3195	0.0562848				91.7589	80.2308	89.2946	77.9107	77.2769		83.2944	6.74965	0.0810336
i2000			156.956	148.434	146.865	134.853	154.613		148.344	8.6267	0.0581533				201.973	190.865	192.172	186.934	198.355		194.06	6.03356	0.0310912				NaN	NaN	NaN	NaN	NaN		#DIV/0!	#DIV/0!	#DIV/0!				114.085	95.3794	112.358	92.9553	99.1271		102.781	9.8001	0.0953495
i2500			NaN	NaN	NaN	NaN	NaN		#DIV/0!	#DIV/0!	#DIV/0!				NaN	NaN	NaN	NaN	NaN		#DIV/0!	#DIV/0!	#DIV/0!				NaN	NaN	NaN	NaN	NaN		#DIV/0!	#DIV/0!	#DIV/0!				133.334	119.202	131.551	114.726	120.058		123.774	8.19219	0.0661866
i3000			NaN	NaN	NaN	NaN	NaN		#DIV/0!	#DIV/0!	#DIV/0!				NaN	NaN	NaN	NaN	NaN		#DIV/0!	#DIV/0!	#DIV/0!				NaN	NaN	NaN	NaN	NaN		#DIV/0!	#DIV/0!	#DIV/0!				NaN	NaN	NaN	NaN	130.963		130.963	#DIV/0!	#DIV/0!
pre500		1	118.149	130.698	115.392	124.389	110.013		119.728	8.02732	0.0670463			2	23.406	25.2621	24.194	25.6057	25.8478		24.8631	1.03092	0.041464			2	189.839	193.364	187.291	182.378	185.582		187.691	4.17244	0.0222304			2	48.3171	43.1378	41.1923	50.5889	45.7679		45.8008	3.79435	0.0828447
i500			109.999	120.457	102.335	117.36	97.6487		109.56	9.66768	0.088241				26.5288	27.6432	28.2405	28.3611	29.3148		28.0177	1.02555	0.0366038				181.897	187.854	178.29	179.048	176.908		180.799	4.34382	0.0240256				51.1467	45.2821	49.0593	54.7561	45.4512		49.1391	4.00202	0.0814426
i1000			127.101	141.181	126.032	131.404	118.467		128.837	8.32752	0.0646361				21.4765	23.6351	23.3175	24.858	24.7715		23.6117	1.37335	0.058164				225.142	218.898	216.069	207.093	218.635		217.167	6.54692	0.0301469				43.316	40.3402	36.2909	46.9237	43.9065		42.1555	4.02607	0.0955053
i1500			161.717	179.456	156.739	171.25	150.52		163.937	11.5226	0.0702869				22.5458	24.2116	23.1246	24.2707	24.5798		23.7465	0.868031	0.036554				264.979	261.546	259.185	251.967	259.369		259.409	4.7705	0.0183899				51.5445	43.1813	41.6358	58.4137	46.4078		48.2366	6.83716	0.141742
i2000			201.832	218.391	199.015	211.014	194.013		204.853	9.7719	0.047702				25.1605	27.9502	27.5116	27.6249	28.9164		27.4327	1.38518	0.0504938				NaN	NaN	NaN	NaN	NaN		#DIV/0!	#DIV/0!	#DIV/0!				61.108	54.0335	47.4468	68.0108	54.7687		57.0736	7.7963	0.136601
i2500			NaN	NaN	NaN	NaN	NaN		#DIV/0!	#DIV/0!	#DIV/0!				29.8968	32.9743	33.4445	32.2655	33.0876		32.3337	1.42791	0.0441617				NaN	NaN	NaN	NaN	NaN		#DIV/0!	#DIV/0!	#DIV/0!				76.0356	67.4979	62.3684	89.5152	74.2935		73.9421	10.2775	0.138993
i3000			NaN	NaN	NaN	NaN	NaN		#DIV/0!	#DIV/0!	#DIV/0!				35.4806	38.4795	38.6526	37.1316	38.7533		37.6995	1.403	0.0372153				NaN	NaN	NaN	NaN	NaN		#DIV/0!	#DIV/0!	#DIV/0!				94.1409	84.4164	81.4409	106.409	91.3112		91.5437	9.75504	0.106562
pre500		2	57.0093	59.3147	59.7353	56.5288	58.163		58.1502	1.39636	0.024013			3	74.1501	80.1057	82.8424	83.2501			80.0871	4.19701	0.0524056			3		47.5679	56.2969	45.3959	51.9006		50.2903	4.8318	0.0960782			3	35.1671	36.1009	37.5737	37.2814	38.2359		36.8718	1.22692	0.0332752
i500			57.1008	55.6437	60.1535	56.6578	57.7092		57.453	1.68733	0.0293689				63.1964	75.4753	73.6803	71.7778			71.0325	5.43782	0.076554					44.829	49.5655	44.136	44.112		45.6606	2.62441	0.0574765				45.2533	36.6773	45.1076	37.2465	42.2334		41.3036	4.14722	0.100408
i1000			53.1928	58.3897	56.2187	53.5129	54.0983		55.0825	2.19271	0.0398077				81.5449	91.4341	93.1029	92.2716			89.5884	5.4054	0.060336					51.1904	63.572	50.5472	58.2319		55.8854	6.19485	0.110849				28.9891	34.522	33.9211	35.7439	33.7709		33.3894	2.57959	0.0772578
i1500			65.6925	68.3457	69.1554	64.9796	67.3429		67.1032	1.75446	0.0261456				98.1898	107.581	110.938	108.346			106.264	5.57092	0.0524255					69.3175	75.2506	66.8315	71.2475		70.6618	3.55331	0.0502861				36.099	35.5515	37.9977	36.7776	39.9403		37.2732	1.74835	0.0469064
i2000			80.7444	80.2356	84.7996	78.3866	82.3629		81.3058	2.41382	0.0296881				117.495	129.345	127.971	125.526			125.084	5.30009	0.0423722					76.6886	81.1689	76.1985	77.8432		77.9748	2.23823	0.0287045				43.4873	47.8797	50.2177	50.4247	52.9167		48.9852	3.55303	0.0725328
i2500			98.1655	98.6736	105.218	97.9063	100.121		100.017	3.03126	0.0303074				142.468	148.547	146.399	147.304			146.18	2.62635	0.0179666					82.3845	86.5306	80.2149	83.2069		83.0842	2.62141	0.0315513				63.5072	66.3787	68.1933	67.5403	70.9085		67.3056	2.69774	0.040082
i3000			119.156	120.579	125.274	119.816	122.528		121.471	2.47354	0.0203633				NaN	NaN	NaN	NaN			#DIV/0!	#DIV/0!	#DIV/0!					88.22	90.873	86.1111	88.407		88.4028	1.94826	0.0220384				82.1693	78.605	85.1359	82.7769	90.0366		83.7447	4.22371	0.0504355
pre500		3	37.0185	36.725	32.0966	39.6851	32.3673		35.5785	3.2668	0.0918195			4	46.2511	39.3121	39.2163	41.0054	50.5858		43.2741	4.99083	0.115331			4		42.9866	42.6361	41.3542	38.3302		41.3268	2.11739	0.0512353			4	27.9944	28.0065	26.5446	27.4968	26.4502		27.2985	0.760418	0.0278557
i500			34.7189	39.815	31.784	45.5981	28.0121		35.9856	6.89019	0.191471				56.3148	68.4154	26.1383	53.4195	53.9496		51.6475	15.5089	0.300284					46.7806	37.0718	44.6637	39.8602		42.0941	4.42643	0.105156				37.2171	38.485	31.7635	36.9386	33.1093		35.5027	2.8985	0.0816417
i1000			36.5659	34.4601	31.391	37.4342	33.9859		34.7674	2.36915	0.0681428				36.2744	29.182	42.9262	33.1417	45.0728		37.3194	6.63916	0.177901					41.1706	43.1255	39.8492	37.1922		40.3344	2.48988	0.0617309				32.7848	32.6733	30.9874	30.9831	31.6713		31.82	0.876752	0.0275535
i1500			40.2539	38.5738	33.7063	41.2982	32.4465		37.2557	3.96216	0.10635				49.3665	39.8774	38.958	43.8867	57.8283		45.9834	7.79073	0.169425					47.1865	47.3904	44.7696	43.1258		45.6181	2.0439	0.0448046				25.3414	25.9293	24.5659	25.7466	23.5111		25.0189	0.992581	0.0396733
i2000			46.8128	45.7327	39.5721	48.4337	40.4281		44.1959	3.96059	0.0896145				55.9422	46.9676	53.3295	63.4393	64.511		56.8379	7.29709	0.128384					51.3586	52.0231	51.7469	49.089		51.0544	1.33833	0.0262138				25.2663	24.756	24.0697	24.5569	24.4171		24.6132	0.442702	0.0179864
i2500			55.6213	52.966	48.0758	56.0489	48.1563		52.1736	3.88792	0.0745189				72.9786	66.439	72.8779	81.0062	90.5633		76.773	9.27974	0.120872					60.3247	61.3256	59.8569	59.0988		60.1515	0.931567	0.015487				33.2651	33.4222	30.2758	34.3802	33.1229		32.8932	1.54375	0.046932
i3000			61.969	60.9458	55.5358	63.1804	54.4687		59.2199	3.94869	0.0666785				92.2363	84.2477	92.2958	99.6866	111.861		96.0654	10.3819	0.108071					68.4217	67.745	67.9826	66.2813		67.6077	0.927597	0.0137203				56.8167	56.2874	51.6364	55.0322	56.6305		55.2807	2.15277	0.0389425
pre500		4	41.9528	45.3622	41.8517	44.0192	31.8286		41.0029	5.33601	0.130137			5	195.552	229.768	200.334	223.913	211.964		212.306	14.695	0.0692161			5	110.575	116.07	110.987	110.638	110.794		111.813	2.38519	0.021332			5	138.68	131.599	142.07	129.909	137.45		135.941	5.06416	0.0372525
i500			41.1065	44.3127	38.3768	44.6604	39.3347		41.5582	2.84957	0.0685681				176.111	228.701	184.458	219.919	203.102		202.458	22.4285	0.110781				106.054	108.955	103.651	104.868	102.715		105.249	2.42392	0.0230304				132.917	128.214	134.829	136.455	130.805		132.644	3.25483	0.0245381
i1000			40.9694	42.9505	40.9631	42.5389	26.7542		38.8352	6.81332	0.175442				249.528	277.593	257.177	265.806	262.633		262.547	10.4323	0.0397349				127.21	132.944	128.515	130.428	128.923		129.604	2.19181	0.0169116				148.285	132.395	156.184	138.449	149.516		144.966	9.46107	0.0652642
i1500			43.4509	47.4539	43.8243	46.559	32.4993		42.7575	5.9866	0.140013				294.458	307.395	294.494	295.921	297.673		297.988	5.42056	0.0181905				154.804	162.291	157.018	158.143	158.49		158.149	2.72682	0.0172421				212.687	208.933	219.831	209.769	210.467		212.337	4.41487	0.0207918
i2000			51.7542	55.8825	52.0049	54.8901	37.2026		50.3468	7.56282	0.150215				NaN	NaN	NaN	NaN	NaN		#DIV/0!	#DIV/0!	#DIV/0!				176.278	182.894	177.338	180.888	181.078		179.695	2.77499	0.0154428				NaN	NaN	NaN	NaN	NaN		#DIV/0!	#DIV/0!	#DIV/0!
i2500			62.2106	66.0697	62.8808	64.2451	44.7298		60.0272	8.6779	0.144566				NaN	NaN	NaN	NaN	NaN		#DIV/0!	#DIV/0!	#DIV/0!				NaN	NaN	NaN	NaN	NaN		#DIV/0!	#DIV/0!	#DIV/0!				NaN	NaN	NaN	NaN	NaN		#DIV/0!	#DIV/0!	#DIV/0!
i3000			73.2084	77.1589	72.5099	74.874	55.7102		70.6923	8.56446	0.121151				NaN	NaN	NaN	NaN	NaN		#DIV/0!	#DIV/0!	#DIV/0!				NaN	NaN	NaN	NaN	NaN		#DIV/0!	#DIV/0!	#DIV/0!				NaN	NaN	NaN	NaN	NaN		#DIV/0!	#DIV/0!	#DIV/0!
pre500		5	86.9661	95.8894	84.3304	80.6359	95.6934		88.703	6.85061	0.0772309			6	197.097	185.907	180.936	200.072	193.207		191.444	7.91481	0.0413427			6	179.437	181.15	207.734	179.254	204.203		190.356	14.3263	0.0752608			6	206.339	210.303	208.867	191.269	251.57		213.67	22.5077	0.105339
i500			80.3779	85.5488	76.753	73.8417	85.508		80.4059	5.2181	0.064897				185.654	170.473	167.706	185.074	178.718		177.525	8.22576	0.0463358				166.95	176.004	200.088	173.428	195.452		182.384	14.5199	0.0796114				200.85	188.291	204.145	174.592	256.695		204.915	31.2015	0.152266
i1000			91.277	101.764	86.0017	84.6149	98.4098		92.4135	7.52684	0.0814474				235.531	226.607	220.007	240.365	235.134		231.529	8.12528	0.0350941				201.931	200.401	222.84	201.08	220.104		209.271	11.1929	0.0534853				251.415	266.736	264.742	259.465	286.591		265.79	13.0511	0.0491031
i1500			104.863	115.896	104.891	101.607	118.702		109.192	7.58532	0.069468				290.482	283.612	277.593	294.434	289.274		287.079	6.56716	0.0228758				243.974	242.304	268.318	239.054	268.604		252.451	14.7222	0.0583169				295.435	313.996	299.724	302.672	312.565		304.878	8.1062	0.0265883
i2000			126.902	134.528	126.337	124.99	137.062		129.964	5.44239	0.0418762				NaN	NaN	NaN	NaN	NaN		#DIV/0!	#DIV/0!	#DIV/0!				NaN	NaN	NaN	NaN	NaN		#DIV/0!	#DIV/0!	#DIV/0!				NaN	NaN	NaN	NaN	NaN		#DIV/0!	#DIV/0!	#DIV/0!
i2500			152.349	161.164	152.558	152.267	160.975		155.863	4.7546	0.030505				NaN	NaN	NaN	NaN	NaN		#DIV/0!	#DIV/0!	#DIV/0!				NaN	NaN	NaN	NaN	NaN		#DIV/0!	#DIV/0!	#DIV/0!				NaN	NaN	NaN	NaN	NaN		#DIV/0!	#DIV/0!	#DIV/0!
i3000			NaN	NaN	NaN	NaN	NaN		#DIV/0!	#DIV/0!	#DIV/0!				NaN	NaN	NaN	NaN	NaN		#DIV/0!	#DIV/0!	#DIV/0!				NaN	NaN	NaN	NaN	NaN		#DIV/0!	#DIV/0!	#DIV/0!				NaN	NaN	NaN	NaN	NaN		#DIV/0!	#DIV/0!	#DIV/0!
pre500		6	228.499	201.014	86.2529	228.818	242.638		197.445	63.9678	0.323979			7	362.823	379.354	347.981	356.06	371.949		363.633	12.4429	0.0342182			7	73.1963	67.1389	60.2941				66.8765	6.45508	0.0965225										#DIV/0!	#DIV/0!	#DIV/0!
i500			232.948	197.439	78.8238	231.464	245.958		197.326	68.6334	0.347817				356.692	375.008	338.205	347.802	368.095		357.16	14.8762	0.0416514				63.9087	73.1901	51.6738				62.9242	10.7919	0.171506										#DIV/0!	#DIV/0!	#DIV/0!
i1000			224.659	212.234	87.8588	230.788	224.418		195.992	60.822	0.310329				454.682	469.266	444.522	443.088	456.654		453.642	10.5926	0.0233501				74.9001	65.2097	63.0619				67.7239	6.30691	0.0931268										#DIV/0!	#DIV/0!	#DIV/0!
i1500			253.731	245.592	106.29	256.964	258.823		224.28	66.1525	0.294955				NaN	NaN	NaN	NaN	NaN		#DIV/0!	#DIV/0!	#DIV/0!				74.4942	70.658	62.3607				69.1709	6.20195	0.0896612										#DIV/0!	#DIV/0!	#DIV/0!
i2000			NaN	NaN	128.224	NaN	NaN		128.224	#DIV/0!	#DIV/0!				NaN	NaN	NaN	NaN	NaN		#DIV/0!	#DIV/0!	#DIV/0!				87.4343	77.2955	71.8627				78.8642	7.90342	0.100216										#DIV/0!	#DIV/0!	#DIV/0!
i2500			NaN	NaN	154.486	NaN	NaN		154.486	#DIV/0!	#DIV/0!				NaN	NaN	NaN	NaN	NaN		#DIV/0!	#DIV/0!	#DIV/0!				109.529	94.5389	88.5203				97.5293	10.8187	0.110928										#DIV/0!	#DIV/0!	#DIV/0!
i3000			NaN	NaN	NaN	NaN	NaN		#DIV/0!	#DIV/0!	#DIV/0!				NaN	NaN	NaN	NaN	NaN		#DIV/0!	#DIV/0!	#DIV/0!				130.682	116.602	106.568				117.95	12.1135	0.1027										#DIV/0!	#DIV/0!	#DIV/0!
pre500		7	179.941	175.411	157.55	188.975	200.223		180.42	15.9196	0.0882362										#DIV/0!	#DIV/0!	#DIV/0!										#DIV/0!	#DIV/0!	#DIV/0!										#DIV/0!	#DIV/0!	#DIV/0!
i500			169.822	165.402	146.807	177.964	196.909		171.381	18.2831	0.106681										#DIV/0!	#DIV/0!	#DIV/0!										#DIV/0!	#DIV/0!	#DIV/0!										#DIV/0!	#DIV/0!	#DIV/0!
i1000			213.879	213.161	181.733	231.392	234.31		214.895	20.9338	0.0974141										#DIV/0!	#DIV/0!	#DIV/0!										#DIV/0!	#DIV/0!	#DIV/0!										#DIV/0!	#DIV/0!	#DIV/0!
i1500			270.977	272.922	244.034	288.07	289.643		273.129	18.3517	0.0671905										#DIV/0!	#DIV/0!	#DIV/0!										#DIV/0!	#DIV/0!	#DIV/0!										#DIV/0!	#DIV/0!	#DIV/0!
i2000			NaN	NaN	NaN	NaN	NaN		#DIV/0!	#DIV/0!	#DIV/0!										#DIV/0!	#DIV/0!	#DIV/0!										#DIV/0!	#DIV/0!	#DIV/0!										#DIV/0!	#DIV/0!	#DIV/0!
i2500			NaN	NaN	NaN	NaN	NaN		#DIV/0!	#DIV/0!	#DIV/0!										#DIV/0!	#DIV/0!	#DIV/0!										#DIV/0!	#DIV/0!	#DIV/0!										#DIV/0!	#DIV/0!	#DIV/0!
i3000			NaN	NaN	NaN	NaN	NaN		#DIV/0!	#DIV/0!	#DIV/0!										#DIV/0!	#DIV/0!	#DIV/0!										#DIV/0!	#DIV/0!	#DIV/0!										#DIV/0!	#DIV/0!	#DIV/0!
		H			SGZ			GCL						H			SGZ			GCL						H			SGZ			GCL						H			SGZ			GCL
pre500		61.215	82.8549	58.1502	35.5785	41.0029	88.703	197.445						199.947	117.496	24.8631	80.0871	43.2741	212.306	191.444						84.8114		187.691	50.2903	41.3268	111.813	190.356						74.4221	68.1714	45.8008	36.8718	27.2985	135.941	213.67
i500		56.5903	82.6069	57.453	35.9856	41.5582	80.4059	197.326						193.622	110.452	28.0177	71.0325	51.6475	202.458	177.525						84.7135		180.799	45.6606	42.0941	105.249	182.384						71.0587	60.7415	49.1391	41.3036	35.5027	132.644	204.915
i1000		61.8861	78.331	55.0825	34.7674	38.8352	92.4135	195.992						233.561	128.559	23.6117	89.5884	37.3194	262.547	231.529						79.479		217.167	55.8854	40.3344	129.604	209.271						75.0867	69.1203	42.1555	33.3894	31.82	144.966	265.79
i1500		77.5514	100.776	67.1032	37.2557	42.7575	109.192	224.28						274.475	162.539	23.7465	106.264	45.9834	297.988	287.079						98.689		259.409	70.6618	45.6181	158.149	252.451						91.2637	83.2944	48.2366	37.2732	25.0189	212.337	304.878
i2000		92.7882	148.344	81.3058	44.1959	50.3468	129.964	128.224						#DIV/0!	194.06	27.4327	125.084	56.8379	#DIV/0!	#DIV/0!						141.048		#DIV/0!	77.9748	51.0544	179.695	#DIV/0!						105.522	102.781	57.0736	48.9852	24.6132	#DIV/0!	#DIV/0!
i2500		105.914	#DIV/0!	100.017	52.1736	60.0272	155.863	154.486						#DIV/0!	#DIV/0!	32.3337	146.18	76.773	#DIV/0!	#DIV/0!						179.995		#DIV/0!	83.0842	60.1515	#DIV/0!	#DIV/0!						122.634	123.774	73.9421	67.3056	32.8932	#DIV/0!	#DIV/0!
i3000		117.953	#DIV/0!	121.471	59.2199	70.6923	#DIV/0!	#DIV/0!						#DIV/0!	#DIV/0!	37.6995	#DIV/0!	96.0654	#DIV/0!	#DIV/0!						#DIV/0!		#DIV/0!	88.4028	67.6077	#DIV/0!	#DIV/0!						131.362	130.963	91.5437	83.7447	55.2807	#DIV/0!	#DIV/0!
		H			SGZ			GCL
														H			SGZ			GCL
a		61.215	82.8549	58.1502	35.5785	41.0029	88.703	197.445		k (N/m)			pre500	61.215	82.8549	58.1502	35.5785	41.0029	88.703	197.445
		56.5903	82.6069	57.453	35.9856	41.5582	80.4059	197.326		0.01				199.947	117.496	24.8631	80.0871	43.2741	212.306	191.444
		61.8861	78.331	55.0825	34.7674	38.8352	92.4135	195.992						84.8114	0	187.691	50.2903	41.3268	111.813	190.356
		77.5514	100.776	67.1032	37.2557	42.7575	109.192	224.28						74.4221	68.1714	45.8008	36.8718	27.2985	135.941	213.67
		92.7882	148.344	81.3058	44.1959	50.3468	129.964	128.224						52.1634	80.7661	17.7202	19.1363	85.3407	123.406	178.9
		105.914	#DIV/0!	100.017	52.1736	60.0272	155.863	154.486
		117.953	#DIV/0!	121.471	59.2199	70.6923	#DIV/0!	#DIV/0!					i500	56.5903	82.6069	57.453	35.9856	41.5582	80.4059	197.326
b		199.947	117.496	24.8631	80.0871	43.2741	212.306	191.444						193.622	110.452	28.0177	71.0325	51.6475	202.458	177.525
		193.622	110.452	28.0177	71.0325	51.6475	202.458	177.525						84.7135	0	180.799	45.6606	42.0941	105.249	182.384
		233.561	128.559	23.6117	89.5884	37.3194	262.547	231.529						71.0587	60.7415	49.1391	41.3036	35.5027	132.644	204.915
		274.475	162.539	23.7465	106.264	45.9834	297.988	287.079						55.93	77.1777	21.4809	21.7727	74.0214	114.06	180.172
		#DIV/0!	194.06	27.4327	125.084	56.8379	#DIV/0!	#DIV/0!
		#DIV/0!	#DIV/0!	32.3337	146.18	76.773	#DIV/0!	#DIV/0!					i1000	61.8861	78.331	55.0825	34.7674	38.8352	92.4135	195.992
		#DIV/0!	#DIV/0!	37.6995	#DIV/0!	96.0654	#DIV/0!	#DIV/0!						233.561	128.559	23.6117	89.5884	37.3194	262.547	231.529
c		84.8114	0	187.691	50.2903	41.3268	111.813	190.356						79.479	0	217.167	55.8854	40.3344	129.604	209.271
		84.7135	0	180.799	45.6606	42.0941	105.249	182.384						75.0867	69.1203	42.1555	33.3894	31.82	144.966	265.79
		79.479	0	217.167	55.8854	40.3344	129.604	209.271						49.3763	81.871	18.3896	18.2126	86.2195	145.898	198.609
		98.689	0	259.409	70.6618	45.6181	158.149	252.451
		141.048	0	#DIV/0!	77.9748	51.0544	179.695	#DIV/0!					i1500	77.5514	100.776	67.1032	37.2557	42.7575	109.192	224.28
		179.995	0	#DIV/0!	83.0842	60.1515	#DIV/0!	#DIV/0!						274.475	162.539	23.7465	106.264	45.9834	297.988	287.079
		#DIV/0!	0	#DIV/0!	88.4028	67.6077	#DIV/0!	#DIV/0!						98.689	0	259.409	70.6618	45.6181	158.149	252.451
d		74.4221	68.1714	45.8008	36.8718	27.2985	135.941	213.67						91.2637	83.2944	48.2366	37.2732	25.0189	212.337	304.878
		71.0587	60.7415	49.1391	41.3036	35.5027	132.644	204.915						53.4142	110.581	17.7961	18.3544	119.344	215.816	261.773
		75.0867	69.1203	42.1555	33.3894	31.82	144.966	265.79
		91.2637	83.2944	48.2366	37.2732	25.0189	212.337	304.878
		105.522	102.781	57.0736	48.9852	24.6132	#DIV/0!	#DIV/0!
		122.634	123.774	73.9421	67.3056	32.8932	#DIV/0!	#DIV/0!
		131.362	130.963	91.5437	83.7447	55.2807	#DIV/0!	#DIV/0!
e		52.1634	80.7661	17.7202	19.1363	85.3407	123.406	178.9
		55.93	77.1777	21.4809	21.7727	74.0214	114.06	180.172
		49.3763	81.871	18.3896	18.2126	86.2195	145.898	198.609
		53.4142	110.581	17.7961	18.3544	119.344	215.816	261.773
		59.1381	142.728	16.5477	19.6018	158.865	133.513	#DIV/0!
		65.5385	167.064	18.1458	21.8371	#DIV/0!	180.882	#DIV/0!
		79.5204	#DIV/0!	21.0833	23.1776	#DIV/0!	#DIV/0!	#DIV/0!
		mean
pre500		94.5118	87.3222	66.845	44.3928	47.6486	134.434	194.363
i500		92.3829	82.7445	67.378	43.151	48.9648	126.963	188.465
i1000		99.8778	89.4703	71.2813	46.3686	46.9057	155.086	220.238
i1500		119.079	114.298	83.2583	53.9618	55.7443	198.697	266.092
i2000			146.978		63.1684	68.3435
i2500					74.116
i3000
		SD
		60.2418	21.1358	69.4584	22.8091	22.0118	46.8803	12.7076
		57.8205	20.6787	65.0987	17.9963	15.1519	46.1989	11.9849
		75.6565	26.6075	82.8604	27.633	22.2113	63.8591	29.0621
		88.5632	34.0836	100.429	34.7846	36.5904	70.6986	31.2162
			37.3722		40.3484	52.1097
					46.1913
[truncated: 9 more columns]

## Sheet: S10 ctrl
ind (nm)			0	1	2	3	4		mean	SD	CoV				0	1	2	3	4		mean	SD	CoV				0	1	2	3	4		mean	SD	CoV				0	1	2	3	4		mean	SD	CoV
pre500	a	-1	37.5766	36.4543	38.6595	40.7581	34.7972		37.6491	2.25018	0.0597671		b	-1	55.2207	61.4126	56.8615	56.3908	50.8322		56.1436	3.78818	0.0674731		c	-1	41.101	45.8954	44.0361	45.0661	45.8831		44.3964	1.99347	0.0449017		d	-1							#DIV/0!	#DIV/0!	#DIV/0!		e
i500			39.1882	38.4013	39.3811	43.5569	37.8544		39.6764	2.25439	0.0568195				54.8946	55.0892	51.6961	52.3832	51.3831		53.0892	1.77548	0.0334433				40.8143	45.7293	43.2316	44.5523	48.4267		44.5508	2.83344	0.0636002										#DIV/0!	#DIV/0!	#DIV/0!
i1000			36.063	33.8242	36.1599	35.6065	32.2106		34.7728	1.71382	0.0492861				50.3385	60.1703	56.0584	52.4385	46.5523		53.1116	5.23633	0.0985911				41.6378	46.2731	45.124	44.9567	46.4246		44.8833	1.93027	0.0430065										#DIV/0!	#DIV/0!	#DIV/0!
i1500			40.0611	36.9459	43.6277	44.9909	36.7971		40.4845	3.75782	0.0928211				68.1332	72.2172	68.2715	67.7388	57.305		66.7331	5.57456	0.0835352				53.2147	55.9621	54.637	56.1337	61.0088		56.1913	2.93855	0.0522955										#DIV/0!	#DIV/0!	#DIV/0!
i2000			54.2742	51.0813	57.2007	60.8941	51.2958		54.9492	4.15858	0.0756804				84.6782	96.7019	88.1155	90.5183	78.4471		87.6922	6.78044	0.0773209				66.6448	69.4591	69.6262	67.7122	68.8865		68.4658	1.26435	0.0184669										#DIV/0!	#DIV/0!	#DIV/0!
i2500			69.4738	61.9726	70.6918	69.1218	65.1925		67.2905	3.61839	0.0537727				108.076	117.088	109.635	109.07	98.1159		108.397	6.7698	0.0624538				75.2002	77.2217	77.4877	77.9597	79.5739		77.4886	1.57153	0.0202808										#DIV/0!	#DIV/0!	#DIV/0!
i3000			79.492	76.1554	83.4628	83.9213	75.1881		79.6439	4.02883	0.0505855				127.83	131.282	128.369	126.512	116.927		126.184	5.46051	0.0432741				80.9604	82.4737	82.346	82.1146	83.5485		82.2886	0.924562	0.0112356										#DIV/0!	#DIV/0!	#DIV/0!
pre500		0	25.917	29.0104	32.3811	30.1277	33.8557		30.2584	3.07691	0.101688			0							#DIV/0!	#DIV/0!	#DIV/0!			0	57.7026	54.1131	54.1007	64.2522	61.9009		58.4139	4.57853	0.0783809			0	36.0879	39.3733	30.9655	42.8496	33.555		36.5663	4.69107	0.12829
i500			35.8622	41.2403	41.5843	39.8052	43.516		40.4016	2.86198	0.0708382										#DIV/0!	#DIV/0!	#DIV/0!				60.9587	58.9568	57.6481	60.9778	65.3155		60.7714	2.90578	0.0478149				45.3129	29.7038	26.8849	38.2994	35.3174		35.1037	7.26626	0.206994
i1000			26.9533	29.5851	31.5876	29.0678	32.506		29.94	2.1855	0.0729959										#DIV/0!	#DIV/0!	#DIV/0!				53.4146	48.6597	50.0518	62.5799	56.6675		54.2747	5.58576	0.102916				31.2328	39.2251	30.251	43.1674	29.1588		34.607	6.21794	0.179673
i1500			24.2037	25.4919	29.522	27.7324	30.827		27.5554	2.74291	0.0995417										#DIV/0!	#DIV/0!	#DIV/0!				73.8437	69.7578	70.5379	79.9016	82.0343		75.215	5.52278	0.0734266				42.7856	41.452	33.5896	46.7099	36.8126		40.27	5.14246	0.1277
i2000			23.6439	27.9956	32.4385	29.8725	36.3592		30.0619	4.76447	0.158488										#DIV/0!	#DIV/0!	#DIV/0!				101.617	93.4683	93.6914	109.054	107.651		101.096	7.409	0.0732866				50.6832	54.0492	44.5626	58.1342	46.4359		50.773	5.52968	0.10891
i2500			28.6535	34.5067	43.6415	40.5363	50.0068		39.469	8.23399	0.208619										#DIV/0!	#DIV/0!	#DIV/0!				124.272	120.016	121.367	133.539	131.971		126.233	6.17404	0.0489099				58.943	61.0782	50.8478	65.4952	54.2276		58.1184	5.74147	0.0987893
i3000			40.6527	50.3009	63.2623	58.4913	69.034		56.3483	11.1383	0.197669										#DIV/0!	#DIV/0!	#DIV/0!				NaN	NaN	NaN	NaN	NaN		#DIV/0!	#DIV/0!	#DIV/0!				66.9449	67.6277	58.4572	70.7054	61.6593		65.0789	4.92888	0.075737
pre500		1	72.0024	69.5125	76.3757	70.9347	72.0085		72.1668	2.56564	0.0355516			1	83.993	101.119	104.028	82.2027	115.017		97.2718	13.9529	0.143442			1	63.8767	56.8871	57.2062	60.8227	54.5957		58.6777	3.66284	0.0624231			1	33.2416	27.4839	33.8952	36.1081	30.8106		32.3079	3.29187	0.101891
i500			69.3508	65.4193	69.8878	64.7081	66.4746		67.1681	2.33193	0.0347179				82.9452	82.3885	96.204	83.5833	112.229		91.4701	12.949	0.141565				60.554	54.3395	53.6077	51.6841	49.9387		54.0248	4.03356	0.0746613				44.6037	18.3855	28.1999	40.0048	31.9198		32.6227	10.2566	0.314401
i1000			69.7982	67.2048	78.6038	71.917	70.3444		71.5736	4.28051	0.0598057				85.5907	114.348	102.973	88.4256	109.94		100.255	12.7942	0.127616				63.6425	53.6508	54.5976	62.3523	53.6941		57.5875	4.97399	0.0863729				27.6313	29.6516	33.6055	34.1365	28.9145		30.7879	2.91192	0.0945799
i1500			88.8796	86.5771	92.4778	90.4883	90.6555		89.8157	2.21412	0.0246518				112.85	124.247	127.397	109.292	138.202		122.398	11.6309	0.0950256				68.3308	69.2524	71.6181	69.5919	69.6752		69.6937	1.20066	0.0172277				39.4126	29.6592	35.1966	41.2058	34.0173		35.8983	4.56828	0.127256
i2000			112.721	112.38	121.679	116.187	117.234		116.04	3.79663	0.0327182				133.754	145.944	145.072	139.052	152.921		143.348	7.27771	0.0507693				89.193	84.3932	86.4772	91.4832	83.0235		86.914	3.45516	0.0397538				42.51	36.5471	40.8318	45.0734	40.5124		41.095	3.11939	0.0759068
i2500			139.573	135.351	148.963	141.147	141.371		141.281	4.92759	0.0348779				154.597	NaN	172.531	159.748	NaN		162.292	9.23394	0.0568971				100.941	100.497	100.899	104.711	101.15		101.64	1.73303	0.0170508				46.3798	42.6492	47.1815	50.5895	45.2749		46.415	2.89382	0.0623467
i3000			NaN	NaN	NaN	NaN	NaN		#DIV/0!	#DIV/0!	#DIV/0!				NaN	NaN	NaN	NaN	NaN		#DIV/0!	#DIV/0!	#DIV/0!				116.612	116.331	115.762	123.295	127.722		119.944	5.32401	0.0443874				54.5526	46.2077	51.7927	54.4703	51.8392		51.7725	3.3904	0.0654865
pre500		2	30.1431	28.2743	34.3816	32.6161	31.0046		31.284	2.33493	0.0746368			2	39.6762	43.7879	41.6819	41.0424	41.1853		41.4747	1.49157	0.0359634			2	43.2374	49.6978	49.4298	49.1674	56.3718		49.5808	4.652	0.0938266			2	92.2818	80.1804	94.022	70.9114	85.6112		84.6013	9.43025	0.111467
i500			29.5672	30.0929	33.7065	33.943	29.9563		31.4532	2.17509	0.0691534				47.6198	55.1254	56.9679	52.0783	44.8826		51.3348	5.05188	0.0984105				56.8374	67.5145	55.5907	58.7715	60.8095		59.9047	4.69124	0.0783117				84.5684	86.8144	73.5366	63.2489	81.126		77.8589	9.59201	0.123197
i1000			28.1837	26.1574	32.8646	30.971	32.0258		30.0405	2.7977	0.093131				38.1566	41.3629	34.441	38.021	45.901		39.5765	4.30117	0.10868				37.7934	39.8092	44.5077	42.8951	49.7395		42.949	4.60929	0.10732				97.5087	80.6081	96.732	72.5689	94.2094		88.3254	11.1518	0.126258
i1500			30.6897	27.5937	34.4411	32.6915	28.7119		30.8256	2.80554	0.0910134				37.6437	39.6889	42.3834	39.9386	35.208		38.9725	2.6934	0.0691103				41.8682	52.3303	48.9898	50.1514	58.86		50.44	6.12641	0.121459				118.377	109.98	119.107	93.4846	108.741		109.938	10.3372	0.0940278
i2000			30.1991	32.166	35.0757	34.5727	34.7835		33.3594	2.11289	0.0633373				40.7099	48.6156	43.5078	42.1964	43.1667		43.6393	2.98609	0.0684266				54.9391	63.1834	67.3324	65.9198	85.8017		67.4353	11.3343	0.168077				139.369	134.475	135.159	115.544	129.796		130.869	9.21497	0.0704138
i2500			37.6543	34.6162	42.3304	39.2413	36.7951		38.1274	2.88241	0.0755995				53.6701	55.5917	55.6367	60.5239	58.9912		56.8827	2.79482	0.0491331				79.6247	93.6335	95.6432	94.7387	117.407		96.2094	13.5416	0.140751				150.604	161.873	157.3	136.962	147.001		150.748	9.62812	0.063869
i3000			43.1297	44.1606	47.0835	46.0443	43.1204		44.7077	1.78465	0.0399183				72.77	78.7643	79.3481	84.0058	72.6581		77.5093	4.82586	0.0622618				116.981	NaN	NaN	NaN	NaN		116.981	#DIV/0!	#DIV/0!				NaN	NaN	NaN	NaN	NaN		#DIV/0!	#DIV/0!	#DIV/0!
pre500		3	43.3105	42.4319	45.0726	44.9783	44.7351		44.1057	1.1754	0.0266496			3	50.5705	49.2044	49.2401	47.2211	52.3039		49.708	1.88014	0.0378237			3	56.9072	66.7181	65.4125	68.0293	62.4825		63.9099	4.42123	0.069179			3	82.1399	80.2477	141.079	70.4334	70.9901		88.978	29.6014	0.332682
i500			37.1535	48.0429	45.5472	39.7302	43.0659		42.7079	4.3695	0.102311				79.9724	64.9091	66.1638	56.6267	65.2468		66.5838	8.41376	0.126364				45.8868	63.1402	68.2002	67.5692	66.3818		62.2356	9.34499	0.150155				65.3274	71.072	132.286	69.4577	77.2063		83.0698	27.8415	0.335158
i1000			44.6185	39.841	43.6562	43.9874	43.1825		43.0571	1.87226	0.0434832				36.2235	39.7284	39.7716	43.0233	44.3126		40.6119	3.17233	0.0781133				56.8887	64.7043	61.8347	62.5232	59.848		61.1598	2.95134	0.0482562				91.7998	87.4751	145.706	71.8529	64.6158		92.29	31.8601	0.345218
i1500			44.6546	47.0486	48.346	49.1173	48.936		47.6205	1.84534	0.0387509				53.5389	50.3121	50.3471	44.5233	53.2547		50.3952	3.62449	0.0719214				59.8261	71.9472	75.7914	73.3117	69.6839		70.112	6.16124	0.0878771				121.433	125.009	177.554	115.453	99.1857		127.727	29.5592	0.231425
i2000			51.6221	49.9505	52.9684	52.848	54.5568		52.3892	1.7161	0.0327568				74.1761	72.5115	72.5377	69.2497	78.0456		73.3041	3.1975	0.0436196				83.7753	95.6173	93.6882	102.228	84.0842		91.8787	7.91817	0.0861807				155.729	160.478	NaN	148.597	136.374		150.295	10.4863	0.0697718
i2500			54.1287	54.8785	55.9261	56.3472	55.703		55.3967	0.887968	0.0160293				102.039	101.18	101.199	105.533	111.492		104.289	4.40739	0.0422614				115.096	135.963	NaN	134.25	128.318		128.407	9.45934	0.073667				NaN	NaN	NaN	NaN	NaN		#DIV/0!	#DIV/0!	#DIV/0!
i3000			57.978	58.5877	60.2146	60.5908	61.5011		59.7745	1.45578	0.0243545				NaN	NaN	NaN	NaN	NaN		#DIV/0!	#DIV/0!	#DIV/0!				NaN	NaN	NaN	NaN	NaN		#DIV/0!	#DIV/0!	#DIV/0!				NaN	NaN	NaN	NaN	NaN		#DIV/0!	#DIV/0!	#DIV/0!
pre500		4	61.5357	61.2722	59.196	60.0217	61.9309		60.7913	1.14253	0.0187944			4	57.9438	56.2934	50.7659	51.7231	54.1855		54.1823	3.01351	0.0556179			4	90.9029	82.5163	73.0134	84.843	86.874		83.6299	6.68662	0.0799549			4	116.842	163.317	141.534	138.861	144.592		141.029	16.5784	0.117553
i500			70.6898	57.5911	56.7098	55.1732	51.2808		58.289	7.34139	0.125948				55.6327	62.0563	47.9183	49.3294	57.1886		54.425	5.82311	0.106993				95.2086	73.531	72.8689	70.5207	78.2421		78.0743	9.98004	0.127828				100.716	159.909	138.113	144.772	130.329		134.768	21.9236	0.162676
i1000			54.5961	59.6891	57.2755	60.1126	64.1164		59.158	3.54026	0.0598442				55.5609	50.3715	48.4609	50.4325	49.4542		50.856	2.75009	0.0540759				88.3883	80.4835	69.6661	85.9722	86.7451		82.251	7.63571	0.0928342				138.179	170.221	149.624	156.086	166.516		156.125	12.9516	0.0829567
i1500			74.1627	69.8395	71.3481	68.6641	70.9849		70.9999	2.05713	0.0289738				61.9414	57.7394	52.068	55.8788	56.6575		56.857	3.5553	0.0625305				114.116	94.4221	92.8639	99.4288	100.711		100.308	8.39147	0.0836566				169.256	217.904	192.767	195.584	204.41		195.984	17.8635	0.0911477
i2000			84.8015	81.7083	80.5234	82.2511	83.8414		82.6252	1.70394	0.0206226				63.5031	66.2613	59.1885	57.9569	63.021		61.9862	3.38051	0.0545365				143.97	134.245	116.95	138.802	143.731		135.54	11.136	0.0821607				NaN	NaN	NaN	NaN	NaN		#DIV/0!	#DIV/0!	#DIV/0!
i2500			97.2655	98.6223	95.4348	99.4272	101.644		98.4788	2.32793	0.0236389				76.1609	69.9856	70.9513	70.4024	71.4161		71.7833	2.50645	0.0349168				NaN	NaN	166.697	NaN	NaN		166.697	#DIV/0!	#DIV/0!				NaN	NaN	NaN	NaN	NaN		#DIV/0!	#DIV/0!	#DIV/0!
i3000			119.451	118.732	116.292	118.749	117.906		118.226	1.21179	0.0102498				99.0019	92.3143	84.607	88.1759	91.3032		91.0804	5.35405	0.0587837				NaN	NaN	NaN	NaN	NaN		#DIV/0!	#DIV/0!	#DIV/0!				NaN	NaN	NaN	NaN	NaN		#DIV/0!	#DIV/0!	#DIV/0!
pre500		5	31.7976	29.9981	25.8147	27.175	25.9139		28.1399	2.65163	0.0942305			5	25.8333	24.8902	27.3091	28.5904	29.1508		27.1548	1.79886	0.0662448			5	63.6838	63.0005	59.7912	54.7693	66.4446		61.5379	4.4633	0.0725293			5	21.348	21.3422	23.1942	21.4399	21.46		21.7569	0.805226	0.0370102
i500			41.3504	40.0144	44.311	39.0198	50.741		43.0873	4.71912	0.109525				37.4593	24.4428	25.4912	22.9671	38.9151		29.8551	7.67607	0.257111				66.1024	59.8667	71.4683	68.5915	71.1529		67.4364	4.75615	0.070528				24.3164	21.0919	28.5054	24.5278	23.1378		24.3159	2.71013	0.111455
i1000			28.5689	26.9133	22.8763	26.7239	21.2655		25.2696	3.06034	0.121107				21.5829	22.5338	25.0257	30.484	26.0336		25.132	3.49337	0.139001				57.7407	59.852	50.5916	47.6881	56.66		54.5065	5.13541	0.0942164				22.7709	20.123	23.5835	19.7892	20.0158		21.2565	1.78083	0.0837785
i1500			30.5236	27.7354	24.1994	24.3723	26.7794		26.722	2.61566	0.0978842				28.3668	27.7089	26.9614	30.6255	30.4347		28.8195	1.64027	0.0569153				68.7031	71.2727	62.6892	55.5748	73.36		66.32	7.21824	0.10884				20.6624	20.2686	21.4066	21.5971	20.0983		20.8066	0.670226	0.0322122
i2000			30.7816	30.6438	24.5409	26.3617	23.8315		27.2319	3.30921	0.12152				30.4063	29.0817	32.8128	33.7882	33.1617		31.8501	2.00946	0.0630912				91.0847	90.4783	82.9673	78.0004	98.6333		88.2328	7.96516	0.0902744				21.892	21.5897	23.1211	21.475	21.9637		22.0083	0.654499	0.0297388
i2500			33.012	31.0284	26.6099	27.7633	26.8275		29.0482	2.83552	0.0976144				33.4363	36.3255	33.9041	40.0362	35.3133		35.8031	2.6287	0.0734209				121.821	119.684	112.496	105.065	129.057		117.625	9.17346	0.0779893				24.8228	23.9945	25.0394	25.3118	22.9298		24.4196	0.967336	0.039613
i3000			46.1657	37.4322	30.0393	31.3356	30.1245		35.0195	6.9353	0.198041				40.4202	37.6819	40.2787	42.0888	44.2199		40.9379	2.41867	0.0590815				NaN	NaN	NaN	NaN	NaN		#DIV/0!	#DIV/0!	#DIV/0!				27.6818	27.7297	29.2284	27.4126	27.7956		27.9696	0.718619	0.0256928
pre500		6	64.0826	59.4636	48.8942	69.4117	48.6236		58.0952	9.22163	0.158733			6	79.7734	62.7389	67.1917	76.6492	61.5204		69.5747	8.23621	0.118379			6	31.2398	23.5349	23.7539	15.6893	25.9068		24.0249	5.59892	0.233046			6	129.523	111.602	109.489	111.507	111.931		114.811	8.28082	0.0721259
i500			56.2056	50.6804	43.0594	61.7248	52.226		52.7793	6.90924	0.130908				64.334	56.6341	56.6824	65.4541	55.3667		59.6942	4.79234	0.0802815				31.4287	23.2739	25.0929	15.9329	23.291		23.8039	5.52937	0.232288				121.715	96.0521	110.435	106.097	103.405		107.541	9.49309	0.0882743
i1000			66.0203	65.2752	54.5097	72.4211	50.3278		61.7108	9.04733	0.146608				89.0851	70.1141	77.7721	85.5512	70.0281		78.5101	8.72335	0.111111				26.1528	27.1566	26.4756	21.7372	26.2182		25.5481	2.16708	0.0848235				129.395	113.375	109.723	114.01	113.48		115.997	7.6815	0.0662217
i1500			74.663	73.8414	63.8557	80.9948	67.5217		72.1753	6.66371	0.0923266				104.638	86.064	86.1816	100.732	83.7145		92.266	9.66111	0.104709				30.1764	27.9429	28.1618	24.4747	27.4958		27.6503	2.05163	0.0741991				136.391	121.26	116.461	113.83	117.742		121.137	8.93678	0.0737743
i2000			78.1119	81.923	77.2429	83.9994	73.3228		78.92	4.1717	0.0528598				111.634	97.8459	100.817	108.196	98.5039		103.399	6.17031	0.0596745				30.063	29.4589	29.572	26.5924	28.4183		28.8209	1.38224	0.0479595				152.053	136.689	142.916	141.132	143.022		143.163	5.59365	0.039072
i2500			85.2192	84.8674	78.5177	88.1697	78.7607		83.1069	4.2762	0.0514542				129.34	117.408	119.617	127.431	115.083		121.776	6.27957	0.0515666				30.6919	29.3449	29.3401	27.8458	28.8503		29.2146	1.0273	0.035164				169.396	163.838	NaN	162.95	163.563		164.937	2.99597	0.0181644
i3000			92.0486	91.3477	83.9539	95.128	85.8872		89.6731	4.61642	0.0514805				NaN	128.688	NaN	NaN	130.205		129.446	1.07273	0.00828704				31.7234	30.0531	29.8799	28.5352	30.0224		30.0428	1.13186	0.037675				NaN	NaN	NaN	NaN	NaN		#DIV/0!	#DIV/0!	#DIV/0!
pre500		7	59.9357	53.6515	50.5852	53.3125	45.7189		52.6408	5.16785	0.098172			7	211.669	196.58	222.319	235.11	229.037		218.943	15.2288	0.069556			7	106.885	96.1765	100.623	86.7828	92.6244		96.6183	7.65372	0.079216			7	172.984	191.183	161.962	199.412	175.131		180.134	15.0008	0.0832755
i500			76.0149	64.5387	51.6887	59.8435	64.6307		63.3433	8.828	0.139367				203.309	190.019	222.941	235.288	218.584		214.028	17.6321	0.0823822				98.9481	95.7773	95.9602	88.2863	95.0642		94.8072	3.93717	0.0415282				162.671	191.464	154.396	193.431	162.057		172.804	18.2392	0.105549
i1000			50.6351	49.7137	49.794	49.8497	41.2132		48.2412	3.9462	0.0818015				254.442	247.512	260.239	265.405	259.512		257.422	6.76597	0.0262835				116.139	102.272	108.49	94.9476	97.373		103.844	8.60583	0.0828725				203.643	212.642	196.944	215.114	203.365		206.341	7.43487	0.0360319
i1500			63.7008	53.1797	51.3487	54.7582	45.426		53.6827	6.6218	0.123351				309.73	292.687	304.009	316.662	303.109		305.239	8.86361	0.0290382				139.802	133.375	131.476	121.841	124.992		130.297	7.08624	0.0543852				244.68	243.654	236.577	254.381	243.357		244.53	6.37273	0.0260612
i2000			76.2873	72.13	64.6309	65.481	59.4094		67.5877	6.64043	0.0982491				NaN	NaN	NaN	NaN	NaN		#DIV/0!	#DIV/0!	#DIV/0!				159.434	153.285	154.827	149.018	152.464		153.806	3.79872	0.0246982				NaN	NaN	249.518	NaN	NaN		249.518	#DIV/0!	#DIV/0!
i2500			94.3663	91.9884	87.6523	87.5227	78.1619		87.9383	6.19587	0.070457				NaN	NaN	NaN	NaN	NaN		#DIV/0!	#DIV/0!	#DIV/0!				NaN	170.739	175.914	164.665	168.628		169.987	4.68565	0.0275648				NaN	NaN	NaN	NaN	NaN		#DIV/0!	#DIV/0!	#DIV/0!
i3000			129.2	113.874	109.523	113.261	98.9855		112.969	10.8601	0.0961337				NaN	NaN	NaN	NaN	NaN		#DIV/0!	#DIV/0!	#DIV/0!				NaN	NaN	NaN	NaN	NaN		#DIV/0!	#DIV/0!	#DIV/0!				NaN	NaN	NaN	NaN	NaN		#DIV/0!	#DIV/0!	#DIV/0!
		H			SGZ			GCL						H			SGZ			GCL						H			SGZ			GCL						H			SGZ			GCL
pre500		30.2584	72.1668	31.284	44.1057	60.7913	28.1399	58.0952						56.1436	41.4747	49.708	54.1823	27.1548	69.5747	218.943						58.4139	58.6777	49.5808	63.9099	83.6299	61.5379	96.6183						32.3079	84.6013	88.978	141.029	21.7569	114.811	180.134
i500		40.4016	67.1681	31.4532	42.7079	58.289	43.0873	52.7793						53.0892	51.3348	66.5838	54.425	29.8551	59.6942	214.028						60.7714	54.0248	59.9047	62.2356	78.0743	67.4364	94.8072						32.6227	77.8589	83.0698	134.768	24.3159	107.541	172.804
i1000		29.94	71.5736	30.0405	43.0571	59.158	25.2696	61.7108						53.1116	39.5765	40.6119	50.856	25.132	78.5101	257.422						54.2747	57.5875	42.949	61.1598	82.251	54.5065	103.844						30.7879	88.3254	92.29	156.125	21.2565	115.997	206.341
i1500		27.5554	89.8157	30.8256	47.6205	70.9999	26.722	72.1753						66.7331	38.9725	50.3952	56.857	28.8195	92.266	305.239						75.215	69.6937	50.44	70.112	100.308	66.32	130.297						35.8983	109.938	127.727	195.984	20.8066	121.137	244.53
i2000		30.0619	116.04	33.3594	52.3892	82.6252	27.2319	78.92						87.6922	43.6393	73.3041	61.9862	31.8501	103.399	#DIV/0!						101.096	86.914	67.4353	91.8787	135.54	88.2328	153.806						41.095	130.869	150.295	#DIV/0!	22.0083	143.163	249.518
i2500		39.469	141.281	38.1274	55.3967	98.4788	29.0482	83.1069						108.397	56.8827	104.289	71.7833	35.8031	121.776	#DIV/0!						126.233	101.64	96.2094	128.407	166.697	117.625	169.987						46.415	150.748	#DIV/0!	#DIV/0!	24.4196	164.937	#DIV/0!
i3000		56.3483	#DIV/0!	44.7077	59.7745	118.226	35.0195	89.6731						126.184	77.5093	#DIV/0!	91.0804	40.9379	129.446	#DIV/0!						#DIV/0!	119.944	116.981	#DIV/0!	#DIV/0!	#DIV/0!	#DIV/0!						51.7725	#DIV/0!	#DIV/0!	#DIV/0!	27.9696	#DIV/0!	#DIV/0!
		H			SGZ			GCL
														H			SGZ			GCL
a		30.2584	72.1668	31.284	44.1057	60.7913	28.1399	58.0952		k (N/m)			pre500	30.2584	72.1668	31.284	44.1057	60.7913	28.1399	58.0952
		40.4016	67.1681	31.4532	42.7079	58.289	43.0873	52.7793		0.01				56.1436	41.4747	49.708	54.1823	27.1548	69.5747	218.943
		29.94	71.5736	30.0405	43.0571	59.158	25.2696	61.7108						58.4139	58.6777	49.5808	63.9099	83.6299	61.5379	96.6183
		27.5554	89.8157	30.8256	47.6205	70.9999	26.722	72.1753						32.3079	84.6013	88.978	141.029	21.7569	114.811	180.134
		30.0619	116.04	33.3594	52.3892	82.6252	27.2319	78.92						101.076	123.152	24.4094	59.5881	44.0319	132.846	103.577
		39.469	141.281	38.1274	55.3967	98.4788	29.0482	83.1069
		56.3483	#DIV/0!	44.7077	59.7745	118.226	35.0195	89.6731					i500	40.4016	67.1681	31.4532	42.7079	58.289	43.0873	52.7793
b		56.1436	41.4747	49.708	54.1823	27.1548	69.5747	218.943						53.0892	51.3348	66.5838	54.425	29.8551	59.6942	214.028
		53.0892	51.3348	66.5838	54.425	29.8551	59.6942	214.028						60.7714	54.0248	59.9047	62.2356	78.0743	67.4364	94.8072
		53.1116	39.5765	40.6119	50.856	25.132	78.5101	257.422						32.6227	77.8589	83.0698	134.768	24.3159	107.541	172.804
		66.7331	38.9725	50.3952	56.857	28.8195	92.266	305.239						96.9113	116	45.7515	57.8608	46.3268	121.517	102.612
		87.6922	43.6393	73.3041	61.9862	31.8501	103.399	#DIV/0!
		108.397	56.8827	104.289	71.7833	35.8031	121.776	#DIV/0!					i1000	29.94	71.5736	30.0405	43.0571	59.158	25.2696	61.7108
		126.184	77.5093	#DIV/0!	91.0804	40.9379	129.446	#DIV/0!						53.1116	39.5765	40.6119	50.856	25.132	78.5101	257.422
c		58.4139	58.6777	49.5808	63.9099	83.6299	61.5379	96.6183						54.2747	57.5875	42.949	61.1598	82.251	54.5065	103.844
		60.7714	54.0248	59.9047	62.2356	78.0743	67.4364	94.8072						30.7879	88.3254	92.29	156.125	21.2565	115.997	206.341
		54.2747	57.5875	42.949	61.1598	82.251	54.5065	103.844						129.985	137.274	22.3737	59.1354	45.8385	155.552	125.089
		75.215	69.6937	50.44	70.112	100.308	66.32	130.297
		101.096	86.914	67.4353	91.8787	135.54	88.2328	153.806					i1500	27.5554	89.8157	30.8256	47.6205	70.9999	26.722	72.1753
		126.233	101.64	96.2094	128.407	166.697	117.625	169.987						66.7331	38.9725	50.3952	56.857	28.8195	92.266	305.239
		#DIV/0!	119.944	116.981	#DIV/0!	#DIV/0!	#DIV/0!	#DIV/0!						75.215	69.6937	50.44	70.112	100.308	66.32	130.297
d		32.3079	84.6013	88.978	141.029	21.7569	114.811	180.134						35.8983	109.938	127.727	195.984	20.8066	121.137	244.53
		32.6227	77.8589	83.0698	134.768	24.3159	107.541	172.804						158.507	159.998	23.6923	66.4955	63.1064	181.813	146.93
		30.7879	88.3254	92.29	156.125	21.2565	115.997	206.341
		35.8983	109.938	127.727	195.984	20.8066	121.137	244.53
		41.095	130.869	150.295	#DIV/0!	22.0083	143.163	249.518
		46.415	150.748	#DIV/0!	#DIV/0!	24.4196	164.937	#DIV/0!
		51.7725	#DIV/0!	#DIV/0!	#DIV/0!	27.9696	#DIV/0!	#DIV/0!
e		101.076	123.152	24.4094	59.5881	44.0319	132.846	103.577
		96.9113	116	45.7515	57.8608	46.3268	121.517	102.612
		129.985	137.274	22.3737	59.1354	45.8385	155.552	125.089
		158.507	159.998	23.6923	66.4955	63.1064	181.813	146.93
		181.154	173.834	21.5221	75.1097	73.8007	205.95	155.8
		#DIV/0!	#DIV/0!	26.8292	90.1019	82.6158	#DIV/0!	159.871
		#DIV/0!	#DIV/0!	33.8989	102.295	94.7465	#DIV/0!	#DIV/0!
		mean
pre500		55.64	76.0146	48.792	72.563	47.473	81.3818	131.473
i500		56.7593	73.2774	57.3526	70.3995	47.3722	79.8551	127.406
i1000		59.6199	78.8674	45.653	74.0667	46.7272	85.9669	150.882
i1500		72.7818	93.6836	56.616	87.4139	56.8082	97.6515	179.834
i2000		88.2199	110.259	69.1831		69.1648	113.595
i2500						81.603
i3000
		SD
		28.5527	30.8386	25.087	38.9824	25.351	42.2313	65.9474
		24.9595	26.152	19.7387	36.7055	21.8021	33.2218	64.8285
		41.0317	37.2512	27.356	46.4313	25.1613	51.1697	79.4605
		51.9546	45.4026	41.4812	61.3223	32.4532	58.473	93.5935
		60.0124	48.6908	50.3835		45.3443	66.3503
						56.7769
[truncated: 9 more columns]

## Sheet: S9 ctrl
ind (nm)			0	1	2	3	4		mean	SD	CoV				0	1	2	3	4		mean	SD	CoV				0	1	2	3	4		mean	SD	CoV				0	1	2	3	4		mean	SD	CoV
pre500	a	-1							#DIV/0!	#DIV/0!	#DIV/0!		b	-1							#DIV/0!	#DIV/0!	#DIV/0!		c	-1	64.8151	85.7178	83.7459	89.024	88.5837		82.3773	10.0519	0.122023		d	-1							#DIV/0!	#DIV/0!	#DIV/0!		e
i500									#DIV/0!	#DIV/0!	#DIV/0!										#DIV/0!	#DIV/0!	#DIV/0!				64.0866	92.5065	85.6198	94.3248	100.893		87.4861	14.1662	0.161926										#DIV/0!	#DIV/0!	#DIV/0!
i1000									#DIV/0!	#DIV/0!	#DIV/0!										#DIV/0!	#DIV/0!	#DIV/0!				66.4327	79.1869	78.6471	81.9753	83.3707		77.9225	6.7128	0.0861472										#DIV/0!	#DIV/0!	#DIV/0!
i1500									#DIV/0!	#DIV/0!	#DIV/0!										#DIV/0!	#DIV/0!	#DIV/0!				60.1469	87.4142	87.047	93.1594	95.9432		84.7422	14.2626	0.168306										#DIV/0!	#DIV/0!	#DIV/0!
i2000									#DIV/0!	#DIV/0!	#DIV/0!										#DIV/0!	#DIV/0!	#DIV/0!				82.9789	117.697	111.549	120.8	125.661		111.737	16.8716	0.150993										#DIV/0!	#DIV/0!	#DIV/0!
i2500									#DIV/0!	#DIV/0!	#DIV/0!										#DIV/0!	#DIV/0!	#DIV/0!				118.875	157.402	151.367	165.74	168.163		152.309	19.8519	0.130339										#DIV/0!	#DIV/0!	#DIV/0!
i3000									#DIV/0!	#DIV/0!	#DIV/0!										#DIV/0!	#DIV/0!	#DIV/0!				NaN	NaN	NaN	NaN	NaN		#DIV/0!	#DIV/0!	#DIV/0!										#DIV/0!	#DIV/0!	#DIV/0!
pre500		0	60.6593	62.1333	67.3034	70.1393	71.5998		66.367	4.82161	0.0726507			0	58.9925	60.4821	60.0253	60.1347	54.9957		58.9261	2.26618	0.038458			0	108.902	122.186	101.158	107.761	102.728		108.547	8.295	0.0764184			0	30.9236	18.3525	23.794	11.2818	20.1004		20.8905	7.21954	0.34559
i500			63.2197	73.3196	73.4345	67.0185	71.3334		69.6651	4.44114	0.0637498				64.2258	65.1299	63.1868	73.0169	49.3772		62.9873	8.54387	0.135644				98.5944	116.797	88.7672	101.637	94.2581		100.011	10.5586	0.105575				27.2867	33.3267	15.7572	4.07912	29.4052		21.971	11.95	0.543898
i1000			55.1214	53.6673	63.685	66.2112	67.307		61.1984	6.36931	0.104076				54.1676	57.9135	54.9792	54.8875	51.5408		54.6977	2.27506	0.0415933				123.815	130.827	116.164	117.44	118.718		121.393	6.02091	0.0495986				23.4664	22.8701	18.9806	8.61264	15.2443		17.8348	6.1266	0.343519
i1500			64.4948	70.3807	72.6739	80.7621	87.5039		75.1631	9.03497	0.120205				66.0309	69.3213	65.1759	68.4735	58.1238		65.4251	4.42186	0.0675867				152.736	157.153	142.982	140.033	140.426		146.666	7.79942	0.0531782				25.6424	19.8645	23.5504	15.4377	22.8661		21.4722	3.95766	0.184315
i2000			98.5459	97.1446	103.575	112.784	123.981		107.206	11.2019	0.10449				85.5047	91.4502	88.2552	88.2194	83.1507		87.316	3.13929	0.0359532				175.527	178.392	160.609	156.655	157.224		165.682	10.4549	0.0631024				25.0089	19.36	24.1677	14.8329	21.7815		21.0302	4.10595	0.19524
i2500			131.336	133.768	137.801	145.962	156.408		141.055	10.2216	0.072465				112.646	122.406	116.443	113.398	107.45		114.468	5.49151	0.047974				NaN	NaN	179.674	175.991	177.004		177.556	1.90258	0.0107154				28.7471	22.9993	24.2895	19.5355	24.3771		23.9897	3.30507	0.13777
i3000			NaN	NaN	NaN	NaN	NaN		#DIV/0!	#DIV/0!	#DIV/0!				135.114	141.859	137.524	139.185	128.462		136.429	5.0862	0.037281				NaN	NaN	NaN	NaN	NaN		#DIV/0!	#DIV/0!	#DIV/0!				30.0647	25.709	24.7543	18.5351	25.5365		24.9199	4.13111	0.165776
pre500		1	105.738	100.468	107.492	119.286			108.246	7.9423	0.0733729			1	90.9236	93.8407	81.8572	89.5913	90.8719		89.4169	4.5038	0.0503686			1	146.585	158.54	154.651	165.969	164.032		157.955	7.77297	0.0492099			1	22.1341	18.2009	31.8645	22.793	23.5367		23.7058	5.00498	0.211129
i500			91.1369	96.5246	111.068	117.25			103.995	12.2046	0.117358				80.1894	83.6718	79.2912	84.8465	78.4779		81.2954	2.80339	0.034484				143.155	154.701	142.418	154.094	151.902		149.254	6.0008	0.0402053				27.4895	13.8999	35.5256	26.5924	22.3066		25.1628	7.90339	0.31409
i1000			106.666	101.695	114.458	131.403			113.555	13.0065	0.114539				101.115	102.412	86.2102	100.089	97.8007		97.5254	6.54687	0.0671299				152.536	180.732	168.275	188.274	185.555		175.074	14.7502	0.0842511				18.8081	17.4432	30.201	14.9738	20.1077		20.3068	5.84856	0.288011
i1500			123.698	128.735	136.985	149.707			134.781	11.3583	0.0842724				129.265	134.863	117.65	124.429	130.171		127.276	6.5319	0.0513209				231.487	250.271	246.021	282.835	280.714		258.266	22.5752	0.0874107				28.6498	19.2467	32.9486	24.7388	31.7751		27.4718	5.59067	0.203506
i2000			155.034	154.822	160.36	174.046			161.066	9.02507	0.0560335				153.134	159.885	143.911	156.899	151.542		153.074	6.0689	0.0396468				NaN	NaN	NaN	NaN	NaN		#DIV/0!	#DIV/0!	#DIV/0!				27.2173	26.2542	31.4133	28.3623	31.3096		28.9113	2.35813	0.0815641
i2500			183.084	179.439	181.348	NaN			181.291	1.82287	0.010055				174.695	176.248	162.252	175.465	175.469		172.826	5.93637	0.0343489				NaN	NaN	NaN	NaN	NaN		#DIV/0!	#DIV/0!	#DIV/0!				27.8509	26.7002	36.0807	29.8479	37.3644		31.5688	4.85888	0.153914
i3000			NaN	NaN	NaN	NaN			#DIV/0!	#DIV/0!	#DIV/0!				NaN	NaN	NaN	NaN	NaN		#DIV/0!	#DIV/0!	#DIV/0!				NaN	NaN	NaN	NaN	NaN		#DIV/0!	#DIV/0!	#DIV/0!				37.5238	29.8237	38.0291	33.0328	35.2091		34.7237	3.38641	0.0975244
pre500		2	91.033	86.9265	82.8286	75.2093	80.7011		83.3397	6.02865	0.0723383			2	111.697	106.131	105.158	130.238	103.376		111.32	11.0229	0.0990195			2	98.5875	100.994	91.7796	98.7679	96.2699		97.2799	3.4998	0.0359766			2	34.9856	38.9136	33.6799	34.2544	33.5687		35.0804	2.21538	0.0631516
i500			88.3443	87.528	81.6159	79.0304	80.0093		83.3056	4.33635	0.0520535				101.606	89.0608	91.1534	134.039	94.2701		102.026	18.5166	0.181489				83.5161	90.8492	80.8599	91.3788	82.5506		85.8309	4.91914	0.057312				32.9106	42.1193	24.2669	31.3451	35.1596		33.1603	6.45582	0.194685
i1000			88.8769	86.3996	81.367	75.4658	80.4013		82.5021	5.26878	0.0638623				124.064	108.294	115.506	145.275	129.549		124.537	14.1494	0.113616				106.493	113.159	99.2257	107.706	104.51		106.219	5.05659	0.0476053				37.9855	34.2457	39.036	34.7951	34.4517		36.1028	2.23792	0.0619875
i1500			126.838	122.018	119.712	107.099	112.719		117.677	7.80061	0.0662882				160.293	136.885	148.603	187.695	157.749		158.245	18.8477	0.119104				129.156	134.999	121.57	132.074	124.586		128.477	5.44916	0.0424135				37.1955	42.0326	37.2799	36.5664	30.4019		36.6953	4.14431	0.112939
i2000			171.349	156.405	153.814	137.251	146.045		152.973	12.702	0.0830341				188.812	166.453	175.195	210.949	191.82		186.646	17.0366	0.0912776				147.827	156.79	143.841	154.488	144.383		149.466	5.89517	0.0394416				40.185	48.9254	40.8344	38.8324	40.6958		41.8946	4.00916	0.0956962
i2500			NaN	NaN	176.216	165.72	171.303		171.08	5.25182	0.0306981				NaN	183.026	NaN	NaN	NaN		183.026	#DIV/0!	#DIV/0!				165.592	174.902	161.055	168.248	166.202		167.2	5.04409	0.0301681				47.4497	54.7525	47.4508	49.7604	45.521		48.9869	3.55581	0.072587
i3000			NaN	NaN	NaN	NaN	NaN		#DIV/0!	#DIV/0!	#DIV/0!				NaN	NaN	NaN	NaN	NaN		#DIV/0!	#DIV/0!	#DIV/0!				NaN	NaN	NaN	NaN	NaN		#DIV/0!	#DIV/0!	#DIV/0!				53.7816	58.2709	56.0736	55.549	51.7005		55.0751	2.47467	0.0449327
pre500		3	78.8397	80.6025	71.9925	79.0595	70.7083		76.2405	4.53819	0.0595247			3	42.5726	54.1423	63.0493	56.0046	30.0475		49.1633	12.9737	0.263889			3	116.52	110.913	98.5679	119.063	112.711		111.555	7.92823	0.0710702			3	42.1719	40.0222	29.1597	36.5162	38.2063		37.2153	4.97017	0.133552
i500			74.1585	81.9649	77.6588	90.3015	78.099		80.4365	6.16943	0.0766993				33.3974	69.3653	50.754	54.6771	35.4348		48.7257	14.8082	0.30391				104.364	95.7864	90.8869	109.433	107.608		101.616	7.96329	0.0783668				70.6355	20.3048	18.5346	34.8856	67.4602		42.3641	25.1966	0.594763
i1000			76.5113	78.0333	62.9471	72.2955	64.7817		70.9138	6.80075	0.0959016				40.813	49.3765	62.8646	55.5264	24.061		46.5283	14.9449	0.3212				123.988	116.567	104.23	127.074	117.952		117.962	8.8013	0.0746112				44.1561	36.7632	25.6722	43.5046	42.4915		38.5175	7.75464	0.201328
i1500			101.363	101.631	92.7543	104.312	91.014		98.215	5.9252	0.0603289				48.7175	56.7811	70.8282	60.9903	37.1891		54.9012	12.7106	0.231518				139.322	144.332	132.414	153.075	145.049		142.838	7.63109	0.0534246				52.5435	45.5485	36.7622	51.9801	53.3137		48.0296	7.01806	0.146119
i2000			152.611	139.558	136.509	143.045	136.964		141.737	6.61109	0.0466433				59.2968	68.0876	78.67	72.7801	56.723		67.1115	9.16071	0.1365				173.418	181.321	167.783	184.112	179.593		177.245	6.58496	0.0371517				58.9573	50.5291	45.378	52.2555	53.5019		52.1244	4.91583	0.0943096
i2500			NaN	NaN	164.407	NaN	NaN		164.407	#DIV/0!	#DIV/0!				67.7426	74.9769	83.5157	78.8319	65.9377		74.201	7.39601	0.0996754				NaN	NaN	NaN	NaN	NaN		#DIV/0!	#DIV/0!	#DIV/0!				60.3242	55.2466	52.6666	59.2936	56.7476		56.8557	3.08724	0.0542995
i3000			NaN	NaN	NaN	NaN	NaN		#DIV/0!	#DIV/0!	#DIV/0!				78.9988	86.0279	99.9298	92.0159	78.218		87.0381	9.14357	0.105052				NaN	NaN	NaN	NaN	NaN		#DIV/0!	#DIV/0!	#DIV/0!				61.9176	61.7535	55.1148	65.4152	61.3496		61.1101	3.72828	0.0610092
pre500		4	64.7205	59.8743	60.3093	65.3074	61.3719		62.3167	2.53033	0.0406044			4	41.7181	44.4903	53.8927	49.3688	46.0453		47.103	4.69512	0.0996776			4	58.716	54.2125	50.6003	52.0104	52.2288		53.5536	3.16003	0.0590068			4	20.1553	20.1814	20.4351	19.533	21.9256		20.4461	0.891253	0.0435904
i500			52.3977	64.7045	61.809	55.1095	52.5636		57.3169	5.62184	0.0980835				36.1149	44.8666	43.6753	36.1962	43.7221		40.915	4.37099	0.106831				49.6595	54.0414	54.3711	56.6548	55.1683		53.979	2.61678	0.0484778				19.9697	26.4667	18.2861	30.0423	28.6587		24.6847	5.26416	0.213256
i1000			66.9277	59.3928	57.9858	65.1093	59.3783		61.7588	3.98257	0.0644859				45.986	48.3765	59.5152	51.9585	56.4171		52.4507	5.57391	0.10627				65.4273	54.9941	48.6404	51.0644	54.3055		54.8864	6.42417	0.117045				22.0746	21.9378	20.7244	21.3354	20.6016		21.3348	0.674705	0.0316247
i1500			72.0742	69.8243	69.4517	69.3906	70.499		70.248	1.11205	0.0158304				59.9674	64.4369	75.3397	73.1545	67.6259		68.1049	6.27979	0.0922077				84.7232	68.5377	61.1118	66.0087	67.0985		69.496	8.95812	0.128901				19.2958	19.3229	19.4712	18.7686	19.7367		19.319	0.353941	0.0183208
i2000			87.0035	81.3007	78.361	82.1608	82.912		82.3476	3.12329	0.0379281				74.9771	76.9534	85.051	80.6222	77.807		79.0821	3.90538	0.0493838				95.5032	80.6302	74.4373	77.8449	78.6689		81.4169	8.1864	0.100549				20.0473	20.1765	21.2031	17.6702	21.0504		20.0295	1.41491	0.0706413
i2500			102.487	94.0002	91.7221	99.1664	96.1098		96.6971	4.2423	0.043872				82.465	84.2948	90.1903	89.0142	86.9799		86.5888	3.21227	0.037098				100.582	90.1229	86.9372	89.956	90.6283		91.6452	5.20167	0.0567588				20.7903	21.4899	21.5073	20.3585	21.7093		21.1711	0.572215	0.0270282
i3000			115.624	111.361	109.195	111.388	111.031		111.72	2.36271	0.0211485				87.0602	88.2949	95.8832	93.467	90.3435		91.0098	3.64698	0.0400724				104.562	97.5191	96.165	97.8677	103.418		99.9065	3.80346	0.0380702				22.2005	24.3622	25.9941	22.2218	25.5564		24.067	1.79633	0.0746386
pre500		5	38.9795	37.3247	37.7075	38.5104	38.748		38.254	0.706828	0.0184772			5	67.1838	76.6732	68.7693	68.7054	75.0008		71.2665	4.26149	0.0597966			5	39.7863	42.5874	39.0981	39.2306	36.3827		39.417	2.2097	0.0560595			5	69.8738	67.347	76.107	91.2773	70.4867		75.0184	9.63572	0.128445
i500			43.4066	38.2169	46.7469	39.6555	44.8706		42.5793	3.56661	0.0837638				68.9372	73.1364	70.2205	63.7317	65.3663		68.2784	3.77354	0.055267				42.688	49.9948	45.0106	41.0317	43.3453		44.4141	3.4301	0.07723				67.764	68.7821	81.2195	89.8496	74.4781		76.4187	9.22529	0.12072
i1000			36.2288	35.6376	35.9479	37.8207	36.2217		36.3713	0.84575	0.0232532				67.847	74.0819	67.1792	65.4196	73.1903		69.5436	3.85261	0.0553984				39.0879	40.8931	35.5538	39.781	35.9268		38.2485	2.38216	0.062281				73.0839	63.2583	67.7926	103.099	63.3098		74.1087	16.7013	0.225362
i1500			38.6399	35.7366	36.4919	37.1711	38.2449		37.2569	1.2034	0.0323				76.5448	84.4222	75.2554	80.4017	81.4719		79.6192	3.72855	0.0468298				39.9773	41.7197	37.6485	38.6116	33.4304		38.2775	3.11208	0.0813031				84.0253	84.7817	91.1128	98.8109	84.6505		88.6762	6.35715	0.0716894
i2000			41.042	39.3539	39.1123	41.1812	41.7806		40.494	1.18711	0.0293157				88.6952	98.4244	91.15	91.7724	95.8674		93.1819	3.90325	0.0418885				45.4226	49.031	45.1188	40.0589	40.877		44.1016	3.66809	0.0831734				101.104	96.2201	112.064	135.276	94.7879		107.891	16.7429	0.155184
i2500			46.9105	45.3524	45.9718	46.3251	49.2522		46.7624	1.50212	0.0321224				114.07	122.462	112.581	118.38	124.455		118.389	5.14221	0.0434347				54.5996	60.8121	58.659	46.4804	53.3975		54.7897	5.52854	0.100905				137.667	125.495	145.123	170.467	128.34		141.418	18.0016	0.127293
i3000			53.3145	52.2778	52.4807	54.3371	57.2673		53.9355	2.03175	0.03767				139.425	NaN	140.126	141.87	NaN		140.474	1.25871	0.00896048				69.4524	76.375	72.1282	59.4202	67.9795		69.0711	6.26838	0.0907527				NaN	NaN	NaN	NaN	NaN		#DIV/0!	#DIV/0!	#DIV/0!
pre500		6	129.35	122.45	118.899	122.361	128.519		124.316	4.46262	0.0358975			6	134.17	111.186	130.125	151.393	183.244		142.024	27.1161	0.190927			6	90.7039	85.2814	79.7649	80.3732	85.2683		84.2783	4.44115	0.0526962			6	100.682	79.2409	89.9689	89.4419	87.975		89.4617	7.62924	0.0852794
i500			121.637	116.225	124.47	116.153	127.507		121.198	5.02228	0.0414385				124.645	108.432	114.93	128.725	164.207		128.188	21.658	0.168955				83.7014	85.6492	76.9242	73.641	80.7274		80.1286	4.89791	0.0611256				98.8688	65.958	88.2881	86.2932	91.3546		86.1525	12.2593	0.142298
i1000			136.897	125.896	119.869	124.988	131.231		127.776	6.49919	0.0508637				147.264	118.297	139.308	170.539	209.976		157.077	34.9838	0.222717				91.7947	94.6539	90.8224	96.0121	96.3192		93.9205	2.48918	0.0265031				98.8047	80.9517	88.1195	95.3544	86.4495		89.936	7.1447	0.0794421
i1500			167.76	149.246	159.217	170.649	173.671		164.109	9.90395	0.06035				206.631	187.572	201.144	230.833	264.541		218.144	30.2898	0.138852				114.18	118.022	112.367	115.093	117.395		115.412	2.32567	0.0201511				127.323	100.498	113.154	105.951	102.542		109.894	10.8659	0.0988762
i2000			223.406	201.887	220.169	223.401	230.538		219.88	10.7503	0.0488915				252.694	238.535	NaN	NaN	NaN		245.614	10.0117	0.0407621				128.785	132.498	126.329	132.547	134.467		130.925	3.29196	0.0251438				151.986	129.214	139.853	130.298	130.458		136.362	9.73417	0.0713848
i2500			NaN	NaN	NaN	NaN	NaN		#DIV/0!	#DIV/0!	#DIV/0!				NaN	NaN	NaN	NaN	NaN		#DIV/0!	#DIV/0!	#DIV/0!				141.572	142.834	141.61	141.031	142.346		141.879	0.709776	0.0050027				178.77	157.483	169.899	166.42	163.858		167.286	7.86307	0.0470037
i3000			NaN	NaN	NaN	NaN	NaN		#DIV/0!	#DIV/0!	#DIV/0!				NaN	NaN	NaN	NaN	NaN		#DIV/0!	#DIV/0!	#DIV/0!				NaN	NaN	NaN	NaN	NaN		#DIV/0!	#DIV/0!	#DIV/0!				NaN	NaN	NaN	NaN	NaN		#DIV/0!	#DIV/0!	#DIV/0!
pre500		7			186.676		189.831		188.254	2.23102	0.0118511			7	193.623	209.749	149.939	193.794	184.761		186.373	22.2719	0.119501			7	79.6776	75.1375	81.3309	81.3632	84.2776		80.3574	3.35544	0.0417565			7	113.315	128.361	110.805	109.268	126.566		117.663	9.08479	0.0772102
i500					169.436		169.151		169.293	0.201031	0.00118747				158.051	185.944	138.111	158.193	162.718		160.603	17.065	0.106256				81.1125	71.2699	76.9139	73.3138	85.8962		77.7012	5.91664	0.0761461				101.339	118.46	95.8115	102.094	105.432		104.627	8.46962	0.0809505
i1000					208.86		211.974		210.417	2.20192	0.0104646				251.238	252.558	186.255	242.219	233.538		233.162	27.3192	0.117169				80.103	73.3735	81.7981	82.2764	87.1944		80.9491	4.98976	0.0616407				120.032	126.97	129.987	113.685	148.984		127.932	13.3576	0.104412
i1500					286.509		299.671		293.09	9.30714	0.0317552				324.146	325.937	265.779	311.672	309.626		307.432	24.3903	0.0793356				97.932	94.6407	100.587	99.2629	110.959		100.676	6.15817	0.061168				164.331	182.709	156.151	168.367	189.817		172.275	13.7383	0.0797463
i2000					NaN		NaN		#DIV/0!	#DIV/0!	#DIV/0!				NaN	NaN	NaN	NaN	NaN		#DIV/0!	#DIV/0!	#DIV/0!				121.959	115.428	122.867	119.801	136.101		123.231	7.7465	0.0628615				215.398	229.474	205.337	211.003	225.177		217.278	9.95788	0.0458302
i2500					NaN		NaN		#DIV/0!	#DIV/0!	#DIV/0!				NaN	NaN	NaN	NaN	NaN		#DIV/0!	#DIV/0!	#DIV/0!				146.506	137.765	148.249	147.165	157.955		147.528	7.1718	0.0486131				NaN	NaN	NaN	NaN	NaN		#DIV/0!	#DIV/0!	#DIV/0!
i3000					NaN		NaN		#DIV/0!	#DIV/0!	#DIV/0!				NaN	NaN	NaN	NaN	NaN		#DIV/0!	#DIV/0!	#DIV/0!				NaN	NaN	NaN	NaN	NaN		#DIV/0!	#DIV/0!	#DIV/0!				NaN	NaN	NaN	NaN	NaN		#DIV/0!	#DIV/0!	#DIV/0!
		H			SGZ			GCL						H			SGZ			GCL						H			SGZ			GCL						H			SGZ			GCL
pre500		66.367	108.246	83.3397	76.2405	62.3167	38.254	124.316						58.9261	89.4169	111.32	49.1633	47.103	71.2665	142.024						84.2783	39.417	53.5536	111.555	97.2799	157.955	108.547		inverted				20.8905	23.7058	35.0804	37.2153	20.4461	75.0184	89.4617
i500		69.6651	103.995	83.3056	80.4365	57.3169	42.5793	121.198						62.9873	81.2954	102.026	48.7257	40.915	68.2784	128.188						80.1286	44.4141	53.979	101.616	85.8309	149.254	100.011						21.971	25.1628	33.1603	42.3641	24.6847	76.4187	86.1525
i1000		61.1984	113.555	82.5021	70.9138	61.7588	36.3713	127.776						54.6977	97.5254	124.537	46.5283	52.4507	69.5436	157.077						93.9205	38.2485	54.8864	117.962	106.219	175.074	121.393						17.8348	20.3068	36.1028	38.5175	21.3348	74.1087	89.936
i1500		75.1631	134.781	117.677	98.215	70.248	37.2569	164.109						65.4251	127.276	158.245	54.9012	68.1049	79.6192	218.144						115.412	38.2775	69.496	142.838	128.477	258.266	146.666						21.4722	27.4718	36.6953	48.0296	19.319	88.6762	109.894
i2000		107.206	161.066	152.973	141.737	82.3476	40.494	219.88						87.316	153.074	186.646	67.1115	79.0821	93.1819	245.614						130.925	44.1016	81.4169	177.245	149.466	#DIV/0!	165.682						21.0302	28.9113	41.8946	52.1244	20.0295	107.891	136.362
i2500		141.055	181.291	171.08	164.407	96.6971	46.7624	#DIV/0!						114.468	172.826	183.026	74.201	86.5888	118.389	#DIV/0!						141.879	54.7897	91.6452	#DIV/0!	167.2	#DIV/0!	177.556						23.9897	31.5688	48.9869	56.8557	21.1711	141.418	167.286
i3000		#DIV/0!	#DIV/0!	#DIV/0!	#DIV/0!	111.72	53.9355	#DIV/0!						136.429	#DIV/0!	#DIV/0!	87.0381	91.0098	140.474	#DIV/0!						#DIV/0!	69.0711	99.9065	#DIV/0!	#DIV/0!	#DIV/0!	#DIV/0!						24.9199	34.7237	55.0751	61.1101	24.067	#DIV/0!	#DIV/0!
		H			SGZ			GCL
														H			SGZ			GCL
a		66.367	108.246	83.3397	76.2405	62.3167	38.254	124.316		k (N/m)			pre500	66.367	108.246	83.3397	76.2405	62.3167	38.254	124.316
		69.6651	103.995	83.3056	80.4365	57.3169	42.5793	121.198		0.01				58.9261	89.4169	111.32	49.1633	47.103	71.2665	142.024
		61.1984	113.555	82.5021	70.9138	61.7588	36.3713	127.776						84.2783	39.417	53.5536	111.555	97.2799	157.955	108.547
		75.1631	134.781	117.677	98.215	70.248	37.2569	164.109						20.8905	23.7058	35.0804	37.2153	20.4461	75.0184	89.4617
		107.206	161.066	152.973	141.737	82.3476	40.494	219.88						39.1343	73.8715	66.8003	56.7149	28.9582	41.9836	93.9489
		141.055	181.291	171.08	164.407	96.6971	46.7624	#DIV/0!
		#DIV/0!	#DIV/0!	#DIV/0!	#DIV/0!	111.72	53.9355	#DIV/0!					i500	69.6651	103.995	83.3056	80.4365	57.3169	42.5793	121.198
b		58.9261	89.4169	111.32	49.1633	47.103	71.2665	142.024						62.9873	81.2954	102.026	48.7257	40.915	68.2784	128.188
		62.9873	81.2954	102.026	48.7257	40.915	68.2784	128.188						80.1286	44.4141	53.979	101.616	85.8309	149.254	100.011
		54.6977	97.5254	124.537	46.5283	52.4507	69.5436	157.077						21.971	25.1628	33.1603	42.3641	24.6847	76.4187	86.1525
		65.4251	127.276	158.245	54.9012	68.1049	79.6192	218.144						37.5935	64.9374	65.8796	55.9378	32.7014	44.262	85.3535
		87.316	153.074	186.646	67.1115	79.0821	93.1819	245.614
		114.468	172.826	183.026	74.201	86.5888	118.389	#DIV/0!					i1000	61.1984	113.555	82.5021	70.9138	61.7588	36.3713	127.776
		136.429	#DIV/0!	#DIV/0!	87.0381	91.0098	140.474	#DIV/0!						54.6977	97.5254	124.537	46.5283	52.4507	69.5436	157.077
c		84.2783	39.417	53.5536	111.555	97.2799	157.955	108.547						93.9205	38.2485	54.8864	117.962	106.219	175.074	121.393
		80.1286	44.4141	53.979	101.616	85.8309	149.254	100.011						17.8348	20.3068	36.1028	38.5175	21.3348	74.1087	89.936
		93.9205	38.2485	54.8864	117.962	106.219	175.074	121.393						38.8181	76.5477	66.2846	50.519	27.0306	39.9534	97.6567
		115.412	38.2775	69.496	142.838	128.477	258.266	146.666
		130.925	44.1016	81.4169	177.245	149.466	#DIV/0!	165.682					i1500	75.1631	134.781	117.677	98.215	70.248	37.2569	164.109
		141.879	54.7897	91.6452	#DIV/0!	167.2	#DIV/0!	177.556						65.4251	127.276	158.245	54.9012	68.1049	79.6192	218.144
		#DIV/0!	69.0711	99.9065	#DIV/0!	#DIV/0!	#DIV/0!	#DIV/0!						115.412	38.2775	69.496	142.838	128.477	258.266	146.666
d		20.8905	23.7058	35.0804	37.2153	20.4461	75.0184	89.4617						21.4722	27.4718	36.6953	48.0296	19.319	88.6762	109.894
		21.971	25.1628	33.1603	42.3641	24.6847	76.4187	86.1525						39.7084	91.9622	75.9089	67.9703	28.0352	43.1416	115.058
		17.8348	20.3068	36.1028	38.5175	21.3348	74.1087	89.936
		21.4722	27.4718	36.6953	48.0296	19.319	88.6762	109.894
		21.0302	28.9113	41.8946	52.1244	20.0295	107.891	136.362
		23.9897	31.5688	48.9869	56.8557	21.1711	141.418	167.286
		24.9199	34.7237	55.0751	61.1101	24.067	#DIV/0!	#DIV/0!
e		39.1343	73.8715	66.8003	56.7149	28.9582	41.9836	93.9489
		37.5935	64.9374	65.8796	55.9378	32.7014	44.262	85.3535
		38.8181	76.5477	66.2846	50.519	27.0306	39.9534	97.6567
		39.7084	91.9622	75.9089	67.9703	28.0352	43.1416	115.058
		45.044	108.736	87.7506	89.979	31.6097	50.3197	138.853
		49.0236	128.749	103.369	111.49	38.0347	58.6657	166.841
		53.8301	#DIV/0!	120.515	121.605	45.3842	69.4591	#DIV/0!
		mean
pre500		53.9192	66.9314	70.0188	66.1778	51.2208	76.8956	111.659
i500		54.4691	63.9609	67.6701	65.816	48.2898	76.1585	104.181
i1000		53.2939	69.2368	72.8627	64.8882	53.7587	79.0103	118.768
i1500		63.4361	83.9537	91.6045	82.3909	62.8368	101.392	150.774
i2000		78.3043	99.1777	110.136	105.639	72.5069		181.278
i2500		94.0831	113.845	119.621		81.9383
i3000
		SD
		24.5519	34.9504	29.0921	29.0612	30.4311	48.2647	21.7845
		23.9938	30.7877	26.4876	24.6729	24.2147	43.4455	19.7662
		28.204	39.2819	33.4698	31.9849	33.8507	56.3148	26.611
		35.9406	49.4997	47.0928	38.8865	43.2905	90.4869	43.8185
		44.9224	60.8215	58.4628	52.4976	51.2084		49.2186
		54.4283	68.0196	56.3563		57.2912
[truncated: 9 more columns]

## Sheet: S8 ctrl
ind (nm)			0	1	2	3	4		mean	SD	CoV				0	1	2	3	4		mean	SD	CoV				0	1	2	3	4		mean	SD	CoV				0	1	2	3	4		mean	SD	CoV
pre500	a	-1							#DIV/0!	#DIV/0!	#DIV/0!		b	-1							#DIV/0!	#DIV/0!	#DIV/0!		c	-1							#DIV/0!	#DIV/0!	#DIV/0!		d	-1							#DIV/0!	#DIV/0!	#DIV/0!		e
i500									#DIV/0!	#DIV/0!	#DIV/0!										#DIV/0!	#DIV/0!	#DIV/0!										#DIV/0!	#DIV/0!	#DIV/0!										#DIV/0!	#DIV/0!	#DIV/0!
i1000									#DIV/0!	#DIV/0!	#DIV/0!										#DIV/0!	#DIV/0!	#DIV/0!										#DIV/0!	#DIV/0!	#DIV/0!										#DIV/0!	#DIV/0!	#DIV/0!
i1500									#DIV/0!	#DIV/0!	#DIV/0!										#DIV/0!	#DIV/0!	#DIV/0!										#DIV/0!	#DIV/0!	#DIV/0!										#DIV/0!	#DIV/0!	#DIV/0!
i2000									#DIV/0!	#DIV/0!	#DIV/0!										#DIV/0!	#DIV/0!	#DIV/0!										#DIV/0!	#DIV/0!	#DIV/0!										#DIV/0!	#DIV/0!	#DIV/0!
i2500									#DIV/0!	#DIV/0!	#DIV/0!										#DIV/0!	#DIV/0!	#DIV/0!										#DIV/0!	#DIV/0!	#DIV/0!										#DIV/0!	#DIV/0!	#DIV/0!
i3000									#DIV/0!	#DIV/0!	#DIV/0!										#DIV/0!	#DIV/0!	#DIV/0!										#DIV/0!	#DIV/0!	#DIV/0!										#DIV/0!	#DIV/0!	#DIV/0!
pre500		0	37.6842	37.6258	39.8646	41.5065	39.2941		39.195	1.62375	0.0414275			0	25.8363	24.5572	25.9984	23.9031	25.7004		25.1991	0.920319	0.0365219			0	53.644	54.2602	53.1163	52.5058	52.8476		53.2748	0.690373	0.0129587			0	29.7999	30.858	32.6404	31.7719	36.5823		32.3305	2.60087	0.0804465
i500			45.0467	46.1256	41.4523	46.6518	44.4875		44.7528	2.0335	0.0454385				34.4804	30.6073	34.0252	44.5936	29.4391		34.6291	5.97473	0.172535				56.9013	57.6668	67.2881	50.6051	53.4727		57.1868	6.3139	0.110408				33.1765	34.4823	33.5354	35.353	41.974		35.7042	3.60623	0.101003
i1000			35.3345	35.4148	38.0782	39.9485	37.8277		37.3208	1.95665	0.052428				26.1879	25.7808	28.1461	24.6581	27.3926		26.4331	1.3685	0.0517722				50.4461	51.3681	47.5367	51.7434	50.6901		50.3569	1.65961	0.032957				27.5697	28.0193	30.3542	29.4019	33.6749		29.804	2.43029	0.0815425
i1500			36.7612	37.2073	37.6844	39.4629	38.0625		37.8357	1.03342	0.0273134				23.7862	22.8653	24.5922	22.438	24.1345		23.5632	0.892758	0.0378878				59.9981	61.1028	60.246	58.1703	59.6971		59.8428	1.07155	0.017906				29.6893	32.0409	33.3814	32.4702	37.115		32.9393	2.70286	0.0820556
i2000			40.3892	39.4225	42.738	45.2238	41.312		41.8171	2.26283	0.0541127				24.7412	22.9603	24.0231	22.7515	24.0807		23.7114	0.833631	0.0351575				74.9628	76.0461	74.4589	73.8369	73.673		74.5955	0.959749	0.012866				36.1928	39.4754	40.2631	38.8013	42.2376		39.394	2.20494	0.0559714
i2500			45.5167	46.051	48.747	51.0937	48.3153		47.9447	2.246	0.0468457				27.6054	26.9778	28.2955	25.8058	28.0048		27.3379	0.988713	0.0361664				93.4266	95.0124	93.5633	92.7839	94.2145		93.8002	0.847015	0.00903				45.7481	48.7003	48.4854	47.6337	50.5767		48.2288	1.75417	0.0363718
i3000			53.1518	53.8822	56.7201	58.1318	55.5773		55.4927	2.03419	0.036657				38.6771	34.8898	36.8384	34.9754	37.8023		36.6366	1.68626	0.0460266				111.267	112.961	112.462	109.726	111.433		111.57	1.24885	0.0111934				54.699	57.724	57.5847	57.1752	60.0305		57.4427	1.89704	0.033025
pre500		1	27.1578	27.1152	27.6197	26.5971	29.4095		27.5799	1.08501	0.0393407			1	28.0327	28.9018	29.0483	28.2354	27.5724		28.3581	0.61444	0.0216672			1	46.6725	46.9167	43.7736	41.7449	37.9758		43.4167	3.72073	0.0856981			1	38.4984	32.5479	27.5423	29.0785	28.2558		31.1846	4.51749	0.144863
i500			30.1411	32.7706	31.9824	37.4516	30.9435		32.6579	2.86015	0.0875792				33.8566	35.1745	36.1661	34.0844	29.7697		33.8103	2.44002	0.0721679				57.5011	44.514	62.2913	46.7765	54.8292		53.1824	7.42482	0.13961				44.7177	42.2022	31.666	33.9295	29.6423		36.4316	6.65255	0.182604
i1000			26.0825	24.7237	27.7862	24.4196	28.4267		26.2877	1.78876	0.0680454				27.3202	28.7593	29.9629	28.4559	27.5203		28.4037	1.06238	0.0374029				39.0659	41.7893	38.872	34.9852	32.6704		37.4766	3.61867	0.0965583				35.2054	31.7622	27.054	28.6341	27.6272		30.0566	3.4044	0.113266
i1500			25.8806	25.958	27.0633	25.8604	30.2773		27.0079	1.8962	0.0702089				27.1318	27.7962	27.8944	27.5994	25.7354		27.2314	0.886279	0.0325462				47.821	47.1178	45.095	42.6923	38.3555		44.2163	3.83588	0.0867527				39.6477	32.5431	26.1377	27.9316	27.4462		30.7412	5.53433	0.18003
i2000			27.4354	27.2323	28.4531	27.3968	33.0966		28.7228	2.492	0.0867601				27.6956	27.7705	28.236	26.5854	26.8558		27.4286	0.685403	0.0249886				58.6537	59.9875	51.8809	48.447	43.2729		52.4484	6.99761	0.133419				43.124	34.6927	27.8283	30.0408	29.4449		33.0261	6.19474	0.187571
i2500			30.6251	30.1202	30.5008	29.5312	38.482		31.8519	3.73069	0.117126				28.6961	29.0182	30.0499	28.7097	27.9245		28.8797	0.768691	0.026617				75.9703	76.2203	68.4351	64.5813	59.3199		68.9054	7.31813	0.106205				47.4711	38.4661	31.7716	33.7865	33.1317		36.9254	6.41074	0.173613
i3000			34.5098	34.8739	35.2743	35.2425	42.7662		36.5333	3.49816	0.0957526				29.7353	30.2279	30.1801	30.1498	30.1025		30.0791	0.197508	0.00656628				94.2519	92.0884	82.7438	77.8107	72.8644		83.9518	9.14329	0.108911				51.0936	43.3017	36.963	38.2963	37.1881		41.3685	6.01329	0.145359
pre500		2	28.5636	30.9889	28.9501	30.2051	29.4844		29.6384	0.97439	0.0328759			2	30.3687	31.7854	32.0316	31.7147	30.1903		31.2181	0.867197	0.0277786			2	49.7267	49.9852	47.0532	46.4108	46.7071		47.9766	1.73304	0.0361227			2	39.5256	39.2788	38.9598	37.9098	34.9278		38.1204	1.888	0.0495274
i500			21.9913	39.7747	20.6922	35.6572	30.9967		29.8224	8.35401	0.280125				38.6041	28.7112	39.2303	37.805	37.3214		36.3344	4.32402	0.119006				37.4438	52.0351	58.453	37.5219	56.0735		48.3055	10.1426	0.209967				39.6724	41.8058	37.0561	48.9313	41.4171		41.7765	4.41675	0.105723
i1000			25.9576	28.2825	26.4781	26.514	28.5062		27.1477	1.16183	0.0427967				30.8822	30.4154	30.007	30.9063	27.2944		29.9011	1.5036	0.050286				45.8697	45.8702	45.1739	43.5643	43.5308		44.8018	1.17975	0.0263326				35.9878	37.5771	38.2395	36.5737	31.4812		35.9719	2.65741	0.0738748
i1500			28.1425	31.8569	27.3958	29.7747	30.6083		29.5557	1.81069	0.0612636				29.9657	30.5378	30.7717	30.2033	28.9592		30.0876	0.702158	0.0233372				51.7288	51.5527	50.672	48.557	48.1869		50.1395	1.6676	0.0332593				38.8662	39.6006	38.033	37.4596	35.5862		37.9091	1.5322	0.0404178
i2000			32.7612	34.2477	31.2253	34.0828	33.1631		33.096	1.21619	0.0367474				32.5877	33.8378	34.2027	34.1599	31.212		33.2	1.29041	0.0388678				63.7493	63.8384	58.213	57.6268	57.9461		60.2747	3.21935	0.0534112				43.678	43.7694	42.5008	42.4357	39.9577		42.4683	1.53798	0.0362147
i2500			36.8529	39.4748	36.2667	37.662	38.5401		37.7593	1.28564	0.0340483				36.5341	38.513	38.0697	37.935	36.1364		37.4376	1.03837	0.027736				76.6586	76.5578	71.4648	71.6441	70.1779		73.3007	3.0721	0.041911				49.9838	50.0487	46.5992	46.8239	45.4492		47.781	2.10622	0.0440806
i3000			42.4283	43.903	40.5404	42.2645	42.8193		42.3911	1.21571	0.0286785				41.8736	43.2823	43.3892	43.4992	40.8156		42.572	1.18372	0.0278052				92.5622	90.37	85.0888	85.7809	84.1108		87.5825	3.6771	0.0419843				59.6571	59.3957	54.7907	55.0009	51.2856		56.026	3.52093	0.0628445
pre500		3	18.6648	19.944	21.4675	22.4639	23.69		21.246	1.99142	0.0937316			3	51.4443	49.2563	46.2028	50.7586	51.3656		49.8055	2.19711	0.0441138			3	37.9987	49.3215	41.9734	34.839	33.4917		39.5249	6.37682	0.161337			3	22.3301	21.9556	21.7937	22.8314	24.1825		22.6187	0.961043	0.0424889
i500			20.6764	35.9166	22.5992	23.6402	36.0582		27.7781	7.56923	0.272489				45.1594	50.4367	40.7761	45.6069	44.7122		45.3382	3.43888	0.0758494				39.6209	50.7249	37.6102	37.987	39.1195		41.0125	5.49042	0.133872				25.3762	23.2788	24.297	23.0224	32.0912		25.6131	3.73879	0.145971
i1000			20.8582	20.5324	18.5488	18.8127	26.8418		21.1188	3.35737	0.158976				49.8735	49.1345	47.1567	51.811	51.0042		49.796	1.79784	0.0361042				35.7957	49.0978	41.0185	33.7232	32.7622		38.4795	6.73995	0.175157				22.0398	21.4125	20.2906	21.2579	22.3814		21.4765	0.805359	0.0374996
i1500			18.8892	17.2288	18.8162	21.2265	20.662		19.3645	1.59986	0.0826183				57.3087	54.6324	52.3859	56.1081	55.09		55.105	1.83574	0.0333134				39.6753	52.5478	43.0424	36.2346	34.5273		41.2055	7.13567	0.173173				21.5096	20.5612	20.1004	21.3951	23.4886		21.411	1.30059	0.0607443
i2000			17.8259	19.0754	24.7354	25.586	25.1231		22.4692	3.70714	0.164988				62.8766	60.1791	57.9126	61.7684	61.4643		60.8402	1.89774	0.0311923				44.9597	56.5814	47.6982	41.2203	41.0284		46.2976	6.38459	0.137903				22.7761	22.4394	21.9411	23.8683	25.061		23.2172	1.25013	0.0538449
i2500			21.0916	23.0307	24.7229	24.3694	28.5484		24.3526	2.74429	0.11269				69.3182	66.8614	64.2401	66.8582	67.8311		67.0218	1.85192	0.0276315				48.9776	61.0814	50.4508	46.0467	47.466		50.8045	5.97621	0.117631				25.1096	24.9095	24.4084	26.3103	27.2475		25.597	1.15713	0.0452058
i3000			23.6984	24.7666	26.5844	28.4203	30.6393		26.8218	2.79124	0.104066				75.7742	72.365	70.3759	72.3649	73.2058		72.8172	1.95346	0.026827				53.8843	64.2543	53.8529	50.4829	52.0109		54.8971	5.41961	0.0987231				27.7963	28.2171	27.7896	29.8108	30.6067		28.8441	1.28882	0.0446823
pre500		4	25.1009	26.7019	26.1386	26.6316	25.7292		26.0605	0.665999	0.0255559			4	25.1594	19.5622	17.1555	23.1249	17.7783		20.556	3.46614	0.168619			4	51.4237	49.3131	46.553	48.1914	45.878		48.2718	2.21979	0.0459852			4	43.5622	36.5878	41.1009	38.1684	38.1322		39.5103	2.79236	0.0706742
i500			32.6725	12.744	31.0626	19.4474	18.1765		22.8206	8.65265	0.37916				22.4598	26.8836	13.6529	31.1104	21.9224		23.2058	6.50903	0.280491				53.591	43.4034	55.827	44.937	34.7955		46.5108	8.46025	0.181899				56.6538	46.9606	46.8514	42.9109	51.8129		49.0379	5.29947	0.108069
i1000			25.1545	24.6001	25.0737	25.6239	23.3471		24.7599	0.869239	0.0351068				23.0115	18.1003	17.6	21.9787	13.099		18.7579	3.94534	0.210329				53.0161	49.5581	46.7018	52.8929	46.9689		49.8276	3.06504	0.0615129				40.5265	34.5536	36.7717	34.4159	33.4259		35.9387	2.84136	0.0790612
i1500			24.6642	25.9364	27.0131	26.6885	25.2682		25.9141	0.973068	0.0375498				26.8671	19.7218	16.8723	26.8939	18.8071		21.8325	4.72169	0.216269				59.0194	53.368	52.371	51.0115	51.5844		53.4709	3.22541	0.0603209				43.0322	34.1042	40.4365	35.944	35.8824		37.8798	3.71069	0.0979594
i2000			25.7837	26.6066	25.8226	26.846	26.2063		26.253	0.47019	0.0179099				30.5398	22.405	16.8776	31.8349	24.9124		25.3139	6.11612	0.241611				61.0579	59.3629	56.814	57.3285	55.6265		58.038	2.16171	0.0372465				53.7	40.3849	48.0246	42.4241	45.2527		45.9573	5.20227	0.113198
i2500			27.555	28.8523	28.6681	28.4868	27.4778		28.208	0.645003	0.022866				36.1522	28.0949	20.1515	38.0847	30.1696		30.5306	7.11434	0.233023				64.7682	64.0036	60.3795	63.1842	61.6465		62.7964	1.77899	0.0283296				71.6781	55.0203	64.3427	57.601	61.0613		61.9407	6.48235	0.104654
i3000			29.7823	31.829	30.4642	31.2026	30.1761		30.6908	0.821426	0.0267645				37.5951	32.4436	24.9605	41.2986	35.9857		34.4567	6.18927	0.179625				69.1742	68.0901	65.7305	65.8194	65.3825		66.8393	1.68879	0.0252664				91.3839	72.9679	84.3589	75.9486	79.4691		80.8257	7.26861	0.0899294
pre500		5	22.0326	21.7361	24.4309	22.7569	23.1009		22.8115	1.05739	0.0463533			5	68.1134	66.7684	62.1759	67.4495	62.1078		65.323	2.94275	0.0450493			5	52.6118	50.554	54.0317	52.9476	52.4069		52.5104	1.26034	0.0240018			5	44.3367	43.2395	41.7537	41.758	43.7396		42.9655	1.17058	0.0272446
i500			21.7724	21.6874	25.344	25.7131	23.556		23.6146	1.90433	0.0806423				63.3779	60.2572	62.36	69.3085	54.2081		61.9023	5.45767	0.0881659				54.6995	50.2341	46.9643	55.7123	50.2377		51.5696	3.59598	0.0697306				42.8118	45.0922	45.7703	40.7309	47.2915		44.3393	2.5828	0.0582508
i1000			20.2477	21.4947	23.3718	21.7462	24.3873		22.2495	1.63249	0.0733717				70.5655	67.1182	63.7899	64.7683	64.0329		66.055	2.84385	0.0430528				53.6531	51.829	55.3263	53.645	53.73		53.6367	1.23811	0.0230833				42.4352	41.748	39.6014	41.4549	42.5236		41.5526	1.18076	0.028416
i1500			21.115	21.9783	24.5386	23.1952	22.8251		22.7304	1.2913	0.0568093				69.1999	67.5907	66.9729	67.144	65.5736		67.2962	1.3044	0.019383				57.3418	57.4877	58.495	58.4103	58.0761		57.9622	0.52622	0.00907868				43.0857	43.51	41.545	42.0621	43.3396		42.7085	0.859422	0.020123
i2000			21.6424	21.681	24.224	21.7648	22.8125		22.4249	1.11675	0.0497993				74.1123	72.348	71.1331	72.2616	71.8113		72.3333	1.10488	0.0152748				61.3214	60.6557	61.6949	62.2248	61.2866		61.4367	0.577358	0.00939762				47.8786	47.1899	45.828	44.3699	47.3484		46.523	1.42151	0.0305551
i2500			24.2814	23.8289	28.3209	26.382	27.5183		26.0663	1.96745	0.0754788				79.3775	76.4004	74.7696	74.8338	74.5392		75.9841	2.03558	0.0267896				66.8764	65.8298	66.1396	67.0904	65.7617		66.3396	0.609443	0.00918672				53.8186	52.754	50.8272	48.9985	52.5582		51.7913	1.89433	0.0365761
i3000			32.7842	31.7514	36.5821	35.0852	35.7083		34.3823	2.03516	0.0591922				83.3997	80.423	79.0724	79.5449	78.8477		80.2575	1.85748	0.023144				71.9752	70.2166	69.6512	69.9345	69.9313		70.3417	0.934724	0.0132883				60.7129	60.3219	58.8611	57.1725	59.3957		59.2928	1.39359	0.0235035
pre500		6	68.7502	64.1598	60.7051	54.1334	64.473		62.4443	5.45248	0.0873175			6	115.851	103.709	108.362	110.802	100.653		107.875	5.95663	0.0552176			6	73.7277	84.1621	81.5853	70.1203	73.2221		76.5635	5.99334	0.0782793			6	52.9097	57.6845	57.0871	56.3811	56.2574		56.064	1.85474	0.0330825
i500			72.9884	66.3372	57.9197	59.539	75.1498		66.3868	7.72913	0.116426				108.739	99.8223	107.295	102.965	96.9388		103.152	4.95232	0.0480099				67.4334	71.3873	81.5606	58.0698	64.0835		68.5069	8.77991	0.128161				47.0688	56.9156	47.1743	53.459	53.6496		51.6534	4.35937	0.0843965
i1000			58.2066	53.2934	52.9054	46.6296	56.9838		53.6037	4.5231	0.0843803				125.013	107.722	111.92	116.42	104.055		113.026	8.13986	0.0720175				73.1155	88.4375	87.1218	71.0859	76.144		79.181	8.06666	0.101876				48.5514	56.3716	56.8245	55.1448	55.4904		54.4765	3.37955	0.0620369
i1500			94.7222	86.3414	73.226	58.343	77.1734		77.9612	13.7757	0.176699				183.712	160.452	170.236	176.109	157.886		169.679	10.7563	0.0633918				95.4486	108.16	107.176	94.3507	97.113		100.45	6.67159	0.0664172				65.6282	71.4665	71.9319	72.2773	74.3093		71.1226	3.25771	0.0458041
i2000			132.134	118.687	104.968	85.7666	106.908		109.693	17.2268	0.157046				229.148	207.157	213.238	219.239	201.912		214.139	10.6106	0.0495503				113.576	124.943	126.745	112.911	115.28		118.691	6.61761	0.0557548				82.2947	87.4268	86.8503	88.9575	91.5937		87.4246	3.40504	0.0389483
i2500			162.224	153.898	141.067	116.885	143.558		143.526	17.1241	0.11931				NaN	NaN	NaN	NaN	NaN		#DIV/0!	#DIV/0!	#DIV/0!				134.431	145.378	142.958	128.734	132.064		136.713	7.15136	0.0523093				102.345	108.216	107.111	109.127	111.284		107.617	3.32174	0.0308664
i3000			NaN	NaN	NaN	147.105	NaN		147.105	#DIV/0!	#DIV/0!				NaN	NaN	NaN	NaN	NaN		#DIV/0!	#DIV/0!	#DIV/0!				NaN	NaN	NaN	144.209	144.407		144.308	0.140528	0.000973805				NaN	NaN	NaN	NaN	NaN		#DIV/0!	#DIV/0!	#DIV/0!
pre500		7							#DIV/0!	#DIV/0!	#DIV/0!			7							#DIV/0!	#DIV/0!	#DIV/0!			7							#DIV/0!	#DIV/0!	#DIV/0!			7							#DIV/0!	#DIV/0!	#DIV/0!
i500									#DIV/0!	#DIV/0!	#DIV/0!										#DIV/0!	#DIV/0!	#DIV/0!										#DIV/0!	#DIV/0!	#DIV/0!										#DIV/0!	#DIV/0!	#DIV/0!
i1000									#DIV/0!	#DIV/0!	#DIV/0!										#DIV/0!	#DIV/0!	#DIV/0!										#DIV/0!	#DIV/0!	#DIV/0!										#DIV/0!	#DIV/0!	#DIV/0!
i1500									#DIV/0!	#DIV/0!	#DIV/0!										#DIV/0!	#DIV/0!	#DIV/0!										#DIV/0!	#DIV/0!	#DIV/0!										#DIV/0!	#DIV/0!	#DIV/0!
i2000									#DIV/0!	#DIV/0!	#DIV/0!										#DIV/0!	#DIV/0!	#DIV/0!										#DIV/0!	#DIV/0!	#DIV/0!										#DIV/0!	#DIV/0!	#DIV/0!
i2500									#DIV/0!	#DIV/0!	#DIV/0!										#DIV/0!	#DIV/0!	#DIV/0!										#DIV/0!	#DIV/0!	#DIV/0!										#DIV/0!	#DIV/0!	#DIV/0!
i3000									#DIV/0!	#DIV/0!	#DIV/0!										#DIV/0!	#DIV/0!	#DIV/0!										#DIV/0!	#DIV/0!	#DIV/0!										#DIV/0!	#DIV/0!	#DIV/0!
		H			SGZ			GCL						H			SGZ			GCL						H			SGZ			GCL						H			SGZ			GCL
pre500		39.195	27.5799	29.6384	21.246	26.0605	22.8115	62.4443						25.1991	28.3581	31.2181	49.8055	20.556	65.323	107.875						53.2748	43.4167	47.9766	39.5249	48.2718	52.5104	76.5635						32.3305	31.1846	38.1204	22.6187	39.5103	42.9655	56.064
i500		44.7528	32.6579	29.8224	27.7781	22.8206	23.6146	66.3868						34.6291	33.8103	36.3344	45.3382	23.2058	61.9023	103.152						57.1868	53.1824	48.3055	41.0125	46.5108	51.5696	68.5069						35.7042	36.4316	41.7765	25.6131	49.0379	44.3393	51.6534
i1000		37.3208	26.2877	27.1477	21.1188	24.7599	22.2495	53.6037						26.4331	28.4037	29.9011	49.796	18.7579	66.055	113.026						50.3569	37.4766	44.8018	38.4795	49.8276	53.6367	79.181						29.804	30.0566	35.9719	21.4765	35.9387	41.5526	54.4765
i1500		37.8357	27.0079	29.5557	19.3645	25.9141	22.7304	77.9612						23.5632	27.2314	30.0876	55.105	21.8325	67.2962	169.679						59.8428	44.2163	50.1395	41.2055	53.4709	57.9622	100.45						32.9393	30.7412	37.9091	21.411	37.8798	42.7085	71.1226
i2000		41.8171	28.7228	33.096	22.4692	26.253	22.4249	109.693						23.7114	27.4286	33.2	60.8402	25.3139	72.3333	214.139						74.5955	52.4484	60.2747	46.2976	58.038	61.4367	118.691						39.394	33.0261	42.4683	23.2172	45.9573	46.523	87.4246
i2500		47.9447	31.8519	37.7593	24.3526	28.208	26.0663	143.526						27.3379	28.8797	37.4376	67.0218	30.5306	75.9841	#DIV/0!						93.8002	68.9054	73.3007	50.8045	62.7964	66.3396	136.713						48.2288	36.9254	47.781	25.597	61.9407	51.7913	107.617
i3000		55.4927	36.5333	42.3911	26.8218	30.6908	34.3823	147.105						36.6366	30.0791	42.572	72.8172	34.4567	80.2575	#DIV/0!						111.57	83.9518	87.5825	54.8971	66.8393	70.3417	144.308						57.4427	41.3685	56.026	28.8441	80.8257	59.2928	#DIV/0!
		H			SGZ			GCL
														H			SGZ			GCL
a		39.195	27.5799	29.6384	21.246	26.0605	22.8115	62.4443		k (N/m)			pre500	39.195	27.5799	29.6384	21.246	26.0605	22.8115	62.4443
		44.7528	32.6579	29.8224	27.7781	22.8206	23.6146	66.3868		0.01				25.1991	28.3581	31.2181	49.8055	20.556	65.323	107.875
		37.3208	26.2877	27.1477	21.1188	24.7599	22.2495	53.6037						53.2748	43.4167	47.9766	39.5249	48.2718	52.5104	76.5635
		37.8357	27.0079	29.5557	19.3645	25.9141	22.7304	77.9612						32.3305	31.1846	38.1204	22.6187	39.5103	42.9655	56.064
		41.8171	28.7228	33.096	22.4692	26.253	22.4249	109.693						50.7682	62.5743	57.4048	21.2991	25.751	32.1869	21.9817
		47.9447	31.8519	37.7593	24.3526	28.208	26.0663	143.526
		55.4927	36.5333	42.3911	26.8218	30.6908	34.3823	147.105					i500	44.7528	32.6579	29.8224	27.7781	22.8206	23.6146	66.3868
b		25.1991	28.3581	31.2181	49.8055	20.556	65.323	107.875						34.6291	33.8103	36.3344	45.3382	23.2058	61.9023	103.152
		34.6291	33.8103	36.3344	45.3382	23.2058	61.9023	103.152						57.1868	53.1824	48.3055	41.0125	46.5108	51.5696	68.5069
		26.4331	28.4037	29.9011	49.796	18.7579	66.055	113.026						35.7042	36.4316	41.7765	25.6131	49.0379	44.3393	51.6534
		23.5632	27.2314	30.0876	55.105	21.8325	67.2962	169.679						51.8888	58.7686	53.4737	24.299	29.1324	35.8064	25.997
		23.7114	27.4286	33.2	60.8402	25.3139	72.3333	214.139
		27.3379	28.8797	37.4376	67.0218	30.5306	75.9841	#DIV/0!					i1000	37.3208	26.2877	27.1477	21.1188	24.7599	22.2495	53.6037
		36.6366	30.0791	42.572	72.8172	34.4567	80.2575	#DIV/0!						26.4331	28.4037	29.9011	49.796	18.7579	66.055	113.026
c		53.2748	43.4167	47.9766	39.5249	48.2718	52.5104	76.5635						50.3569	37.4766	44.8018	38.4795	49.8276	53.6367	79.181
		57.1868	53.1824	48.3055	41.0125	46.5108	51.5696	68.5069						29.804	30.0566	35.9719	21.4765	35.9387	41.5526	54.4765
		50.3569	37.4766	44.8018	38.4795	49.8276	53.6367	79.181						46.2727	62.7144	57.0456	21.9885	27.1382	30.6895	21.6331
		59.8428	44.2163	50.1395	41.2055	53.4709	57.9622	100.45
		74.5955	52.4484	60.2747	46.2976	58.038	61.4367	118.691					i1500	37.8357	27.0079	29.5557	19.3645	25.9141	22.7304	77.9612
		93.8002	68.9054	73.3007	50.8045	62.7964	66.3396	136.713						23.5632	27.2314	30.0876	55.105	21.8325	67.2962	169.679
		111.57	83.9518	87.5825	54.8971	66.8393	70.3417	144.308						59.8428	44.2163	50.1395	41.2055	53.4709	57.9622	100.45
d		32.3305	31.1846	38.1204	22.6187	39.5103	42.9655	56.064						32.9393	30.7412	37.9091	21.411	37.8798	42.7085	71.1226
		35.7042	36.4316	41.7765	25.6131	49.0379	44.3393	51.6534						57.6081	67.5353	62.0387	21.3461	23.9761	31.3022	20.7781
		29.804	30.0566	35.9719	21.4765	35.9387	41.5526	54.4765
		32.9393	30.7412	37.9091	21.411	37.8798	42.7085	71.1226
		39.394	33.0261	42.4683	23.2172	45.9573	46.523	87.4246
		48.2288	36.9254	47.781	25.597	61.9407	51.7913	107.617
		57.4427	41.3685	56.026	28.8441	80.8257	59.2928	#DIV/0!
e		50.7682	62.5743	57.4048	21.2991	25.751	32.1869	21.9817
		51.8888	58.7686	53.4737	24.299	29.1324	35.8064	25.997
		46.2727	62.7144	57.0456	21.9885	27.1382	30.6895	21.6331
		57.6081	67.5353	62.0387	21.3461	23.9761	31.3022	20.7781
		67.9245	82.458	69.8636	20.2426	24.456	33.8871	21.9924
		82.1588	97.073	78.6335	21.24	29.8671	37.0045	24.417
		96.0812	108.56	88.732	22.3418	36.6752	41.0249	27.9612
		mean
pre500		40.1535	38.6227	40.8717	30.8988	32.0299	43.1595	64.9858
i500		44.8323	42.9701	41.9425	32.8082	34.1415	43.4464	63.1392
i1000		38.0375	36.9878	38.9736	30.5718	31.2845	42.8367	64.3841
i1500		42.3578	39.3464	41.9461	31.6864	32.6147	44.3999	87.9981
i2000		49.4885	44.8168	47.7805	34.6134	36.0036	47.321	110.388
i2500		59.8941	52.7271	54.9824	37.8032	42.6686	51.4372
i3000		71.4446	60.0986	63.4607	41.1444	49.8976	57.0598
		SD
		11.9435	14.8265	11.7343	13.0935	11.4724	16.6819	31.2609
		9.87243	12.1128	9.37856	9.66683	12.7254	14.655	28.0706
		10.278	14.986	12.1628	13.0179	12.0643	17.5269	34.0111
		15.8169	17.2582	13.9758	15.8381	13.2144	18.3858	54.1546
		21.1864	23.321	16.5847	18.0848	15.2256	20.1605	69.2364
		27.3135	29.5062	19.6929	20.1681	18.006	20.474
		31.1412	34.3686	23.2166	21.8075	22.504	19.3062
[truncated: 9 more columns]

## Sheet: S7 ctrl
ind (nm)			0	1	2	3	4		mean	SD	CoV				0	1	2	3	4		mean	SD	CoV				0	1	2	3	4		mean	SD	CoV				0	1	2	3	4		mean	SD	CoV
pre500	a	-1							#DIV/0!	#DIV/0!	#DIV/0!		b	-1							#DIV/0!	#DIV/0!	#DIV/0!		c	-1							#DIV/0!	#DIV/0!	#DIV/0!		d	-1							#DIV/0!	#DIV/0!	#DIV/0!		e
i500									#DIV/0!	#DIV/0!	#DIV/0!										#DIV/0!	#DIV/0!	#DIV/0!										#DIV/0!	#DIV/0!	#DIV/0!										#DIV/0!	#DIV/0!	#DIV/0!
i1000									#DIV/0!	#DIV/0!	#DIV/0!										#DIV/0!	#DIV/0!	#DIV/0!										#DIV/0!	#DIV/0!	#DIV/0!										#DIV/0!	#DIV/0!	#DIV/0!
i1500									#DIV/0!	#DIV/0!	#DIV/0!										#DIV/0!	#DIV/0!	#DIV/0!										#DIV/0!	#DIV/0!	#DIV/0!										#DIV/0!	#DIV/0!	#DIV/0!
i2000									#DIV/0!	#DIV/0!	#DIV/0!										#DIV/0!	#DIV/0!	#DIV/0!										#DIV/0!	#DIV/0!	#DIV/0!										#DIV/0!	#DIV/0!	#DIV/0!
i2500									#DIV/0!	#DIV/0!	#DIV/0!										#DIV/0!	#DIV/0!	#DIV/0!										#DIV/0!	#DIV/0!	#DIV/0!										#DIV/0!	#DIV/0!	#DIV/0!
i3000									#DIV/0!	#DIV/0!	#DIV/0!										#DIV/0!	#DIV/0!	#DIV/0!										#DIV/0!	#DIV/0!	#DIV/0!										#DIV/0!	#DIV/0!	#DIV/0!
pre500		0	28.6234	30.6719	33.0299	43.552	33.172		33.8098	5.75912	0.170339			0	sticky						#DIV/0!	#DIV/0!	#DIV/0!			0							#DIV/0!	#DIV/0!	#DIV/0!			0	20.5853	17.6991	21.4313	4.01492	19.5829		16.6627	7.20581	0.432451
i500			24.4109	28.5148	28.597	36.3399	31.5866		29.8898	4.41767	0.147798										#DIV/0!	#DIV/0!	#DIV/0!										#DIV/0!	#DIV/0!	#DIV/0!				20.221	17.0541	20.2756	5.56459	19.8968		16.6024	6.31421	0.380319
i1000			25.8022	29.1117	32.8718	44.676	32.0503		32.9024	7.14363	0.217116										#DIV/0!	#DIV/0!	#DIV/0!										#DIV/0!	#DIV/0!	#DIV/0!				21.6047	20.6239	23.6469	3.32013	20.2791		17.8949	8.25233	0.461154
i1500			32.1959	33.4294	36.0376	48.4299	37.6151		37.5416	6.44802	0.171757										#DIV/0!	#DIV/0!	#DIV/0!										#DIV/0!	#DIV/0!	#DIV/0!				25.4149	25.308	27.6119	3.75304	24.3441		21.2864	9.87419	0.463873
i2000			39.1467	42.1575	46.1352	60.4846	47.0609		46.997	8.18095	0.174074										#DIV/0!	#DIV/0!	#DIV/0!										#DIV/0!	#DIV/0!	#DIV/0!				30.0122	30.4221	31.6203	9.57581	28.3492		25.9959	9.25357	0.355962
i2500			50.7951	51.5716	56.6147	70.0425	58.7052		57.5458	7.74017	0.134504										#DIV/0!	#DIV/0!	#DIV/0!										#DIV/0!	#DIV/0!	#DIV/0!				33.9101	33.9582	34.6798	15.6366	32.4866		30.1342	8.14335	0.270236
i3000			59.3123	61.4501	66.3496	79.3518	69.4508		67.1829	7.8856	0.117375										#DIV/0!	#DIV/0!	#DIV/0!										#DIV/0!	#DIV/0!	#DIV/0!				36.0994	35.8226	36.5194	20.8664	34.8603		32.8336	6.71765	0.204597
pre500		1	35.5981	29.8884	28.6229	36.8111	26.5593		31.4959	4.48018	0.142246			1	sticky						#DIV/0!	#DIV/0!	#DIV/0!			1							#DIV/0!	#DIV/0!	#DIV/0!			1	49.5967	48.6229	52.6047	46.3506	48.0624		49.0475	2.31188	0.0471355
i500			35.8594	29.8758	31.3691	37.3096	29.8943		32.8616	3.48996	0.106202										#DIV/0!	#DIV/0!	#DIV/0!										#DIV/0!	#DIV/0!	#DIV/0!				46.2633	42.583	42.9179	49.6566	47.0053		45.6852	2.96357	0.0648693
i1000			33.6286	27.3708	25.0966	33.7577	25.4575		29.0622	4.31511	0.148478										#DIV/0!	#DIV/0!	#DIV/0!										#DIV/0!	#DIV/0!	#DIV/0!				48.8569	46.8648	50.7074	43.4416	47.5825		47.4906	2.69301	0.0567061
i1500			37.3459	31.437	29.1682	40.13	25.1486		32.6459	6.08004	0.186242										#DIV/0!	#DIV/0!	#DIV/0!										#DIV/0!	#DIV/0!	#DIV/0!				58.079	56.1716	60.5229	53.7115	56.7212		57.0412	2.50721	0.0439543
i2000			42.3308	37.2557	35.0278	42.9302	31.6723		37.8434	4.80538	0.126981										#DIV/0!	#DIV/0!	#DIV/0!										#DIV/0!	#DIV/0!	#DIV/0!				70.086	68.0985	73.2142	67.0054	68.1022		69.3012	2.45368	0.0354059
i2500			51.9212	45.9142	43.2884	49.2923	37.5994		45.6031	5.54625	0.12162										#DIV/0!	#DIV/0!	#DIV/0!										#DIV/0!	#DIV/0!	#DIV/0!				82.4487	82.0255	85.6719	80.0036	81.5386		82.3377	2.08046	0.0252674
i3000			63.1055	56.7656	53.305	59.4882	45.8076		55.6944	6.59401	0.118396										#DIV/0!	#DIV/0!	#DIV/0!										#DIV/0!	#DIV/0!	#DIV/0!				92.5288	94.4464	97.1817	90.1889	92.3082		93.3308	2.62842	0.0281625
pre500		2	28.5457	28.7154	30.5847	27.1414	28.3516		28.6678	1.2371	0.0431532			2	20.6808	21.1794	23.7262	22.3736	23.6361		22.3192	1.38745	0.0621638			2	17.1615	15.0079	14.6012	14.7518	15.8031		15.4651	1.05549	0.06825			2	114.843	109.45	106.863	99.5022	115.427		109.217	6.52284	0.0597237
i500			27.1407	26.1175	32.304	28.193	28.2094		28.3929	2.35138	0.0828156				22.922	20.0019	29.1772	24.759	25.1148		24.395	3.35367	0.137474				6.80805	9.09935	12.7041	18.2597	16.222		12.6186	4.76868	0.377908				99.678	98.4823	97.8529	99.7003	110.095		101.162	5.05648	0.0499841
i1000			27.4047	30.6833	30.521	26.6843	28.0357		28.6658	1.83204	0.0639104				19.0861	21.5432	24.1495	21.6259	24.4029		22.1615	2.18538	0.0986116				18.7567	13.5166	14.095	13.3669	14.2318		14.7934	2.24589	0.151817				122.709	115.692	113.172	105.495	125.02		116.417	7.80939	0.0670809
i1500			28.5387	28.1279	30.7344	26.2934	28.437		28.4263	1.57942	0.0555618				20.912	21.19	23.8895	22.4712	23.849		22.4624	1.41263	0.0628889				18.1079	17.2806	14.8463	15.5224	17.5067		16.6528	1.3948	0.0837578				162.696	150.994	148.327	143.306	167.301		154.525	10.0837	0.0652562
i2000			31.1176	30.1592	31.988	27.6803	29.6979		30.1286	1.62914	0.0540728				23.522	22.7684	25.9357	25.1868	26.8561		24.8538	1.68917	0.0679644				16.8282	14.3776	13.9455	14.0375	15.3646		14.9107	1.21048	0.081182				NaN	193.44	193.162	182.833	NaN		189.812	6.04527	0.0318488
i2500			36.0405	34.4534	37.1031	31.6072	34.5488		34.7506	2.07415	0.0596866				27.2375	26.7441	30.2976	28.236	30.9164		28.6863	1.84686	0.0643814				18.0863	15.3901	14.6914	15.0728	16.0593		15.86	1.34187	0.0846071				NaN	NaN	NaN	NaN	NaN		#DIV/0!	#DIV/0!	#DIV/0!
i3000			40.1356	38.9835	41.4837	36.6337	39.4057		39.3284	1.78066	0.0452768				31.5434	30.5419	34.7228	33.1338	35.2285		33.0341	2.00689	0.060752				21.6338	18.8871	18.522	19.4425	19.755		19.6481	1.2087	0.0615175				NaN	NaN	NaN	NaN	NaN		#DIV/0!	#DIV/0!	#DIV/0!
pre500		3	18.294	19.2565	21.2512	18.7343	21.5113		19.8095	1.47758	0.0745896			3	48.7424	41.6117	49.3626	37.4689	50.8945		45.616	5.78974	0.126923			3	24.4141	25.2956	24.7136	26.4231	25.4017		25.2496	0.772608	0.0305988			3	109.295	106.728	114.865	113.654	107.06		110.32	3.75328	0.0340217
i500			16.7516	21.9986	27.2547	18.4328	24.4213		21.7718	4.28616	0.196868				47.8924	40.9662	45.315	34.757	50.576		43.9013	6.21914	0.141662				21.5171	25.8913	25.1478	28.4395	24.9167		25.1825	2.48078	0.0985119				94.8411	83.3997	107.229	110.473	93.2774		97.8441	11.0236	0.112665
i1000			16.8115	17.3591	18.6152	18.3686	20.921		18.4151	1.58178	0.0858959				46.6272	45.3036	48.0057	44.2477	53.2297		47.4828	3.50882	0.0738966				23.7628	23.2846	23.6805	25.3931	25.0097		24.2261	0.918547	0.0379155				123.327	120.557	135.566	128.803	124.629		126.576	5.83845	0.0461259
i1500			17.9127	19.239	22.1729	17.9953	21.3736		19.7387	1.95073	0.0988275				49.1742	47.4084	50.054	46.7782	53.3204		49.347	2.58237	0.0523308				29.4537	28.1263	29.96	33.0802	30.5796		30.24	1.82666	0.0604055				166.821	162.507	173.902	173.137	165.609		168.395	4.9427	0.0293518
i2000			21.3173	23.2258	24.3556	22.2136	25.3404		23.2905	1.61199	0.0692122				49.7057	49.6998	50.6659	47.6987	54.7219		50.4984	2.59666	0.0514205				35.7756	34.8357	36.6896	39.5306	37.5353		36.8733	1.79516	0.0486844				NaN	195.917	NaN	NaN	NaN		195.917	#DIV/0!	#DIV/0!
i2500			26.7228	28.0794	31.5649	26.9743	31.1469		28.8977	2.30607	0.0798012				50.1953	49.6334	51.1899	47.8014	52.1822		50.2004	1.65708	0.0330093				40.4598	39.7742	41.0311	44.0608	41.9862		41.4624	1.66338	0.0401177				NaN	NaN	NaN	NaN	NaN		#DIV/0!	#DIV/0!	#DIV/0!
i3000			31.8281	33.384	35.97	32.3718	36.2084		33.9525	2.03065	0.0598085				50.2826	49.5178	50.6855	48.1539	52.32		50.1919	1.53205	0.0305238				43.3326	43.0609	44.4894	47.0485	45.3189		44.6501	1.61917	0.0362636				NaN	NaN	NaN	NaN	NaN		#DIV/0!	#DIV/0!	#DIV/0!
pre500		4	19.5488	21.0255	19.0863	18.092	22.8194		20.1144	1.84487	0.0917191			4	57.5291	58.0929	50.5236	53.3032	51.1174		54.1132	3.53635	0.065351			4	25.882	26.0332	29.8004	29.4363	29.3444		28.0992	1.96321	0.0698669			4	49.1008	50.5233	53.1163	39.0388	48.2888		48.0136	5.34184	0.111257
i500			18.8899	27.1486	18.946	18.6872	26.8177		22.0979	4.4622	0.201929				49.5469	56.709	48.5847	47.0908	47.0482		49.7959	4.00584	0.0804452				27.2687	24.1127	24.5042	29.0018	27.3151		26.4405	2.07239	0.0783792				41.0599	59.0785	56.13	42.1728	50.81		49.8502	8.08906	0.162267
i1000			21.0461	20.8757	20.0583	18.6901	22.4922		20.6325	1.39564	0.0676431				60.7521	59.0823	51.1803	56.0883	51.0741		55.6354	4.44185	0.0798385				23.3026	25.4834	29.3213	30.4379	29.9201		27.693	3.13464	0.113192				44.5274	45.3437	51.9005	35.797	44.0645		44.3266	5.72849	0.129234
i1500			18.3776	20.0989	16.9784	17.8008	22.4354		19.1382	2.16945	0.113357				66.1894	64.7705	55.0069	59.9831	57.5405		60.6981	4.73314	0.0779784				27.7279	26.2049	32.0087	33.0812	33.3354		30.4716	3.28281	0.107733				52.506	52.864	56.5189	40.1015	49.4361		50.2853	6.22234	0.123741
i2000			19.7982	21.2896	19.1714	17.5359	23.6575		20.2905	2.31395	0.114041				78.2161	76.8257	63.9296	69.2646	66.9898		71.0452	6.22666	0.0876437				33.7092	30.0229	36.1556	38.3754	38.0545		35.2635	3.46948	0.0983873				63.101	65.5292	66.2223	47.7966	62.922		61.1142	7.58548	0.12412
i2500			24.0678	23.8601	22.5731	19.2671	28.9768		23.749	3.49695	0.147246				91.4359	88.9803	77.0265	82.3328	78.7901		83.7131	6.2896	0.0751328				37.9006	34.4311	40.6565	43.4574	41.8107		39.6513	3.55229	0.0895884				88.2235	89.9616	90.326	61.5622	86.5765		83.33	12.2601	0.147128
i3000			28.2291	28.5603	27.1964	23.8228	32.5866		28.079	3.14113	0.111868				NaN	NaN	88.1609	NaN	89.4678		88.8144	0.924083	0.0104047				42.1713	39.3345	45.1154	47.2563	45.9414		43.9638	3.19065	0.0725745				NaN	NaN	NaN	90.762	NaN		90.762	#DIV/0!	#DIV/0!
pre500		5	sticky						#DIV/0!	#DIV/0!	#DIV/0!			5	25.8656	27.9225	31.3118	28.5099	29.6936		28.6607	2.0295	0.0708112			5	90.9913	99.3428	99.4418	101.931	102.694		98.8801	4.65329	0.0470599			5	39.4728	38.3354	42.6685	35.9578	39.4563		39.1782	2.42009	0.0617714
i500									#DIV/0!	#DIV/0!	#DIV/0!				32.3941	30.217	31.3676	33.3745	38.878		33.2462	3.36023	0.101071				86.3159	99.9409	99.7292	101.53	104.891		98.4815	7.10755	0.0721714				41.2592	35.1902	40.5111	35.8285	39.2658		38.411	2.7521	0.0716488
i1000									#DIV/0!	#DIV/0!	#DIV/0!				24.11	27.088	29.5612	27.7135	27.6758		27.2297	1.97619	0.0725747				100.635	105.143	99.8949	104.088	109.809		103.914	3.9748	0.038251				38.6446	38.2213	43.1277	37.4135	39.5194		39.3853	2.22572	0.0565115
i1500									#DIV/0!	#DIV/0!	#DIV/0!				23.9342	26.2381	32.4407	27.8855	28.8312		27.8659	3.16105	0.113438				120.215	123.593	116.612	124.08	127.452		122.39	4.12449	0.0336995				43.0004	41.6248	46.6916	41.3961	43.0571		43.154	2.11993	0.0491249
i2000									#DIV/0!	#DIV/0!	#DIV/0!				30.1425	31.3986	38.8877	34.1143	36.1336		34.1353	3.53591	0.103585				133.941	137.173	131.865	136.338	139.131		135.69	2.8353	0.0208955				48.7325	46.7843	51.2138	47.1142	48.2441		48.4178	1.75459	0.0362386
i2500									#DIV/0!	#DIV/0!	#DIV/0!				39.7164	40.2155	49.0262	45.9906	47.1954		44.4288	4.21865	0.094953				140.811	143.186	139.14	142.202	143.117		141.691	1.71846	0.0121282				53.0547	51.3812	54.644	51.7483	53.0188		52.7694	1.28719	0.0243927
i3000									#DIV/0!	#DIV/0!	#DIV/0!				50.9655	51.6822	60.7497	56.568	58.7288		55.7388	4.30051	0.0771547				NaN	NaN	NaN	NaN	NaN		#DIV/0!	#DIV/0!	#DIV/0!				57.3174	55.3911	58.746	55.8255	56.6439		56.7848	1.32405	0.023317
pre500		6	29.9634	30.4537	32.6349	29.3301	28.3186		30.1401	1.60681	0.0533114			6	73.0093	73.2564	71.0726	74.9072	79.882		74.4255	3.3399	0.0448758			6	106.828	108.772	102.712	92.4934	100.016		102.164	6.40018	0.0626461			6	143.386	155.019	144.415	130.627	137.426		142.175	9.04654	0.0636298
i500			34.1495	33.3114	34.5538	32.2947	31.8229		33.2265	1.16823	0.0351596				65.2722	69.0166	70.0428	72.6623	73.0526		70.0093	3.15147	0.045015				105.675	114.498	101.329	85.6747	92.9078		100.017	11.1767	0.111748				144.871	158.393	141.494	128.403	136.546		141.941	11.0886	0.078121
i1000			26.6721	27.3327	30.5211	26.984	25.4514		27.3922	1.88716	0.0688939				74.1639	75.8369	72.9346	75.294	83.1965		76.2852	4.02109	0.0527113				114.979	115.903	110.61	98.9969	107.884		109.675	6.80115	0.062012				157.32	168.324	152.261	144.959	147.614		154.095	9.24253	0.0599793
i1500			31.1418	32.115	34.0733	30.6244	29.6067		31.5123	1.69403	0.0537578				90.5407	88.092	88.4003	89.3336	95.7736		90.428	3.13664	0.0346866				137.225	136.376	134.584	123.336	129.863		132.277	5.75246	0.0434881				169.094	178.092	168.866	163.728	163.705		168.697	5.87502	0.0348259
i2000			35.0675	40.0684	42.1196	37.0499	35.4324		37.9476	3.05492	0.0805037				110.68	109.257	108.584	109.203	116.867		110.918	3.41311	0.0307714				161.174	161.267	158.579	149.269	156.411		157.34	4.94079	0.031402				186.781	195.373	189.936	183.792	184.645		188.105	4.70404	0.0250075
i2500			46.091	49.7675	51.4308	47.2554	45.7159		48.0521	2.46458	0.0512898				137.847	136.215	131.902	135.627	139.952		136.309	2.98042	0.0218653				NaN	NaN	NaN	NaN	NaN		#DIV/0!	#DIV/0!	#DIV/0!				NaN	NaN	NaN	NaN	NaN		#DIV/0!	#DIV/0!	#DIV/0!
i3000			53.1381	56.9661	58.5309	54.302	53.0946		55.2063	2.43438	0.0440961				NaN	NaN	NaN	NaN	NaN		#DIV/0!	#DIV/0!	#DIV/0!				NaN	NaN	NaN	NaN	NaN		#DIV/0!	#DIV/0!	#DIV/0!				NaN	NaN	NaN	NaN	NaN		#DIV/0!	#DIV/0!	#DIV/0!
pre500		7							#DIV/0!	#DIV/0!	#DIV/0!			7							#DIV/0!	#DIV/0!	#DIV/0!			7							#DIV/0!	#DIV/0!	#DIV/0!			7							#DIV/0!	#DIV/0!	#DIV/0!
i500									#DIV/0!	#DIV/0!	#DIV/0!										#DIV/0!	#DIV/0!	#DIV/0!										#DIV/0!	#DIV/0!	#DIV/0!										#DIV/0!	#DIV/0!	#DIV/0!
i1000									#DIV/0!	#DIV/0!	#DIV/0!										#DIV/0!	#DIV/0!	#DIV/0!										#DIV/0!	#DIV/0!	#DIV/0!										#DIV/0!	#DIV/0!	#DIV/0!
i1500									#DIV/0!	#DIV/0!	#DIV/0!										#DIV/0!	#DIV/0!	#DIV/0!										#DIV/0!	#DIV/0!	#DIV/0!										#DIV/0!	#DIV/0!	#DIV/0!
i2000									#DIV/0!	#DIV/0!	#DIV/0!										#DIV/0!	#DIV/0!	#DIV/0!										#DIV/0!	#DIV/0!	#DIV/0!										#DIV/0!	#DIV/0!	#DIV/0!
i2500									#DIV/0!	#DIV/0!	#DIV/0!										#DIV/0!	#DIV/0!	#DIV/0!										#DIV/0!	#DIV/0!	#DIV/0!										#DIV/0!	#DIV/0!	#DIV/0!
i3000									#DIV/0!	#DIV/0!	#DIV/0!										#DIV/0!	#DIV/0!	#DIV/0!										#DIV/0!	#DIV/0!	#DIV/0!										#DIV/0!	#DIV/0!	#DIV/0!
		H			SGZ			GCL						H			SGZ			GCL						H			SGZ			GCL						H			SGZ			GCL
pre500		30.1401		20.1144	19.8095	28.6678	31.4959	33.8098		inverted				#DIV/0!	#DIV/0!	22.3192	45.616	54.1132	28.6607	74.4255						#DIV/0!	#DIV/0!	15.4651	25.2496	28.0992	98.8801	102.164						16.6627	49.0475	109.217	110.32	48.0136	39.1782	142.175
i500		33.2265		22.0979	21.7718	28.3929	32.8616	29.8898						#DIV/0!	#DIV/0!	24.395	43.9013	49.7959	33.2462	70.0093						#DIV/0!	#DIV/0!	12.6186	25.1825	26.4405	98.4815	100.017						16.6024	45.6852	101.162	97.8441	49.8502	38.411	141.941
i1000		27.3922		20.6325	18.4151	28.6658	29.0622	32.9024						#DIV/0!	#DIV/0!	22.1615	47.4828	55.6354	27.2297	76.2852						#DIV/0!	#DIV/0!	14.7934	24.2261	27.693	103.914	109.675						17.8949	47.4906	116.417	126.576	44.3266	39.3853	154.095
i1500		31.5123		19.1382	19.7387	28.4263	32.6459	37.5416						#DIV/0!	#DIV/0!	22.4624	49.347	60.6981	27.8659	90.428						#DIV/0!	#DIV/0!	16.6528	30.24	30.4716	122.39	132.277						21.2864	57.0412	154.525	168.395	50.2853	43.154	168.697
i2000		37.9476		20.2905	23.2905	30.1286	37.8434	46.997						#DIV/0!	#DIV/0!	24.8538	50.4984	71.0452	34.1353	110.918						#DIV/0!	#DIV/0!	14.9107	36.8733	35.2635	135.69	157.34						25.9959	69.3012	189.812	195.917	61.1142	48.4178	188.105
i2500		48.0521		23.749	28.8977	34.7506	45.6031	57.5458						#DIV/0!	#DIV/0!	28.6863	50.2004	83.7131	44.4288	136.309						#DIV/0!	#DIV/0!	15.86	41.4624	39.6513	141.691	#DIV/0!						30.1342	82.3377	#DIV/0!	#DIV/0!	83.33	52.7694	#DIV/0!
i3000		55.2063		28.079	33.9525	39.3284	55.6944	67.1829						#DIV/0!	#DIV/0!	33.0341	50.1919	88.8144	55.7388	#DIV/0!						#DIV/0!	#DIV/0!	19.6481	44.6501	43.9638	#DIV/0!	#DIV/0!						32.8336	93.3308	#DIV/0!	#DIV/0!	90.762	56.7848	#DIV/0!
		H			SGZ			GCL
														H			SGZ			GCL
a		30.1401	0	20.1144	19.8095	28.6678	31.4959	33.8098		k (N/m)			pre500	30.1401	0	20.1144	19.8095	28.6678	31.4959	33.8098
		33.2265	0	22.0979	21.7718	28.3929	32.8616	29.8898		0.01				#DIV/0!	#DIV/0!	22.3192	45.616	54.1132	28.6607	74.4255
		27.3922	0	20.6325	18.4151	28.6658	29.0622	32.9024						#DIV/0!	#DIV/0!	15.4651	25.2496	28.0992	98.8801	102.164
		31.5123	0	19.1382	19.7387	28.4263	32.6459	37.5416						16.6627	49.0475	109.217	110.32	48.0136	39.1782	142.175
		37.9476	0	20.2905	23.2905	30.1286	37.8434	46.997						43.4905	43.0035	25.8675	48.5837	56.1971	87.6692	289.835
		48.0521	0	23.749	28.8977	34.7506	45.6031	57.5458
		55.2063	0	28.079	33.9525	39.3284	55.6944	67.1829					i500	33.2265	0	22.0979	21.7718	28.3929	32.8616	29.8898
b		#DIV/0!	#DIV/0!	22.3192	45.616	54.1132	28.6607	74.4255						#DIV/0!	#DIV/0!	24.395	43.9013	49.7959	33.2462	70.0093
		#DIV/0!	#DIV/0!	24.395	43.9013	49.7959	33.2462	70.0093						#DIV/0!	#DIV/0!	12.6186	25.1825	26.4405	98.4815	100.017
		#DIV/0!	#DIV/0!	22.1615	47.4828	55.6354	27.2297	76.2852						16.6024	45.6852	101.162	97.8441	49.8502	38.411	141.941
		#DIV/0!	#DIV/0!	22.4624	49.347	60.6981	27.8659	90.428						40.9961	41.6435	25.2347	43.0309	50.4315	84.5795	285.222
		#DIV/0!	#DIV/0!	24.8538	50.4984	71.0452	34.1353	110.918
		#DIV/0!	#DIV/0!	28.6863	50.2004	83.7131	44.4288	136.309					i1000	27.3922	0	20.6325	18.4151	28.6658	29.0622	32.9024
		#DIV/0!	#DIV/0!	33.0341	50.1919	88.8144	55.7388	#DIV/0!						#DIV/0!	#DIV/0!	22.1615	47.4828	55.6354	27.2297	76.2852
c		#DIV/0!	#DIV/0!	15.4651	25.2496	28.0992	98.8801	102.164						#DIV/0!	#DIV/0!	14.7934	24.2261	27.693	103.914	109.675
		#DIV/0!	#DIV/0!	12.6186	25.1825	26.4405	98.4815	100.017						17.8949	47.4906	116.417	126.576	44.3266	39.3853	154.095
		#DIV/0!	#DIV/0!	14.7934	24.2261	27.693	103.914	109.675						46.1456	44.2383	26.4433	49.9805	64.0265	87.9507	368.446
		#DIV/0!	#DIV/0!	16.6528	30.24	30.4716	122.39	132.277
		#DIV/0!	#DIV/0!	14.9107	36.8733	35.2635	135.69	157.34					i1500	31.5123	0	19.1382	19.7387	28.4263	32.6459	37.5416
		#DIV/0!	#DIV/0!	15.86	41.4624	39.6513	141.691	#DIV/0!						#DIV/0!	#DIV/0!	22.4624	49.347	60.6981	27.8659	90.428
		#DIV/0!	#DIV/0!	19.6481	44.6501	43.9638	#DIV/0!	#DIV/0!						#DIV/0!	#DIV/0!	16.6528	30.24	30.4716	122.39	132.277
d		16.6627	49.0475	109.217	110.32	48.0136	39.1782	142.175						21.2864	57.0412	154.525	168.395	50.2853	43.154	168.697
		16.6024	45.6852	101.162	97.8441	49.8502	38.411	141.941						54.5483	45.3534	26.2079	58.4822	67.1496	97.0713	378.852
		17.8949	47.4906	116.417	126.576	44.3266	39.3853	154.095
		21.2864	57.0412	154.525	168.395	50.2853	43.154	168.697
		25.9959	69.3012	189.812	195.917	61.1142	48.4178	188.105
		30.1342	82.3377	#DIV/0!	#DIV/0!	83.33	52.7694	#DIV/0!
		32.8336	93.3308	#DIV/0!	#DIV/0!	90.762	56.7848	#DIV/0!
e		43.4905	43.0035	25.8675	48.5837	56.1971	87.6692	289.835
		40.9961	41.6435	25.2347	43.0309	50.4315	84.5795	285.222
		46.1456	44.2383	26.4433	49.9805	64.0265	87.9507	368.446
		54.5483	45.3534	26.2079	58.4822	67.1496	97.0713	378.852
		60.9265	49.3039	25.6378	72.1389	68.1983	129.195	#DIV/0!
		66.4624	55.2776	25.5494	78.9494	69.8418	151.911	#DIV/0!
		71.9702	60.5287	25.6057	86.0388	73.8881	#DIV/0!	#DIV/0!
		mean
pre500		30.0766	46.0255	38.5966	49.9158	43.0182	57.1768	128.482
i500		28.7993	43.6643	37.1016	46.3461	40.9822	57.516	125.416
i1000		32.0202	45.8644	40.0896	53.3362	44.0695	57.5083	148.281
i1500		37.9173	51.1973	47.7972	65.2407	47.4062	64.6255	161.559
i2000		43.4612	59.3026	55.1009	75.7436	53.1499	77.0562
i2500		48.2983	68.8076			62.2573	87.2807
i3000		52.4019	76.9297			67.3513
		SD
		18.9701	4.2737	39.6575	35.9992	13.6953	33.4125	98.4883
		17.249	2.85794	36.1611	30.4992	12.4053	31.5138	98.2997
		19.9762	2.29976	42.8721	43.2335	16.1058	35.8281	130.855
		23.5197	8.26452	59.7706	59.6546	17.477	42.4984	130.924
		24.6996	14.1403	75.4271	69.5594	19.1052	50.883
		25.6879	19.1343			23.6092	54.5479
		27.6737	23.1946			24.4116
[truncated: 9 more columns]

## Sheet: all ctrl (k corr)
			S7							S8							S9							S10							S11							S12
			H			SGZ			GCL	H			SGZ			GCL	H			SGZ			GCL	H			SGZ			GCL	H			SGZ			GCL	H			SGZ			GCL
	pre500	mean	30.0766	46.0255	38.5966	49.9158	43.0182	57.1768	128.482	40.1535	38.6227	40.8717	30.8988	32.0299	43.1595	64.9858	53.9192	66.9314	70.0188	66.1778	51.2208	76.8956	111.659	55.64	76.0146	48.792	72.563	47.473	81.3818	131.473	94.5118	87.3222	66.845	44.3928	47.6486	134.434	194.363	40.8916	72.598	52.8045	52.6599	48.5179	64.5724	85.2441
	i500		28.7993	43.6643	37.1016	46.3461	40.9822	57.516	125.416	44.8323	42.9701	41.9425	32.8082	34.1415	43.4464	63.1392	54.4691	63.9609	67.6701	65.816	48.2898	76.1585	104.181	56.7593	73.2774	57.3526	70.3995	47.3722	79.8551	127.406	92.3829	82.7445	67.378	43.151	48.9648	126.963	188.465	45.0566	69.6034	51.8093	50.8004	48.4082	64.3301	84.855
	i1000		32.0202	45.8644	40.0896	53.3362	44.0695	57.5083	148.281	38.0375	36.9878	38.9736	30.5718	31.2845	42.8367	64.3841	53.2939	69.2368	72.8627	64.8882	53.7587	79.0103	118.768	59.6199	78.8674	45.653	74.0667	46.7272	85.9669	150.882	99.8778	89.4703	71.2813	46.3686	46.9057	155.086	220.238	39.3168	73.5106	52.454	52.5846	47.6774	64.4183	83.6363
	i1500		37.9173	51.1973	47.7972	65.2407	47.4062	64.6255	161.559	42.3578	39.3464	41.9461	31.6864	32.6147	44.3999	87.9981	63.4361	83.9537	91.6045	82.3909	62.8368	101.392	150.774	72.7818	93.6836	56.616	87.4139	56.8082	97.6515	179.834	119.079	114.298	83.2583	53.9618	55.7443	198.697	266.092	43.4944	95.8393	59.7165	63.2412	53.6256	75.7555	104.934
	i2000		43.4612	59.3026	55.1009	75.7436	53.1499	77.0562	0	49.4885	44.8168	47.7805	34.6134	36.0036	47.321	110.388	78.3043	99.1777	110.136	105.639	72.5069	0	181.278	88.2199	110.259	69.1831	0	69.1648	113.595	0	0	146.978	0	63.1684	68.3435	0	0	#DIV/0!	#DIV/0!	#DIV/0!	#DIV/0!	#DIV/0!	#DIV/0!	#DIV/0!
	i2500		48.2983	68.8076	0	0	62.2573	87.2807	0	59.8941	52.7271	54.9824	37.8032	42.6686	51.4372	0	94.0831	113.845	119.621	0	81.9383	0	0	0	0	0	0	81.603	0	0	0	0	0	74.116	0	0	0	#DIV/0!	0	#DIV/0!	0	#DIV/0!	0	0
	i3000		52.4019	76.9297	0	0	67.3513	0	0	71.4446	60.0986	63.4607	41.1444	49.8976	57.0598	0	0	0	0	0	0	0	0	0	0	0	0	0	0	0	0	0	0	0	0	0	0	#DIV/0!	0	0	0	0	0	0
		SD	18.9701	4.2737	39.6575	35.9992	13.6953	33.4125	98.4883	11.9435	14.8265	11.7343	13.0935	11.4724	16.6819	31.2609	24.5519	34.9504	29.0921	29.0612	30.4311	48.2647	21.7845	28.5527	30.8386	25.087	38.9824	25.351	42.2313	65.9474	60.2418	21.1358	69.4584	22.8091	22.0118	46.8803	12.7076	2.9797	25.2294	30.8027	35.7129	17.4308	28.3815	21.0742
			17.249	2.85794	36.1611	30.4992	12.4053	31.5138	98.2997	9.87243	12.1128	9.37856	9.66683	12.7254	14.655	28.0706	23.9938	30.7877	26.4876	24.6729	24.2147	43.4455	19.7662	24.9595	26.152	19.7387	36.7055	21.8021	33.2218	64.8285	57.8205	20.6787	65.0987	17.9963	15.1519	46.1989	11.9849	0.467085	19.8816	26.0769	31.1286	21.3842	25.4906	15.2157
			19.9762	2.29976	42.8721	43.2335	16.1058	35.8281	130.855	10.278	14.986	12.1628	13.0179	12.0643	17.5269	34.0111	28.204	39.2819	33.4698	31.9849	33.8507	56.3148	26.611	41.0317	37.2512	27.356	46.4313	25.1613	51.1697	79.4605	75.6565	26.6075	82.8604	27.633	22.2113	63.8591	29.0621	2.49701	31.21	31.8596	40.8191	16.9151	30.258	24.1632
			23.5197	8.26452	59.7706	59.6546	17.477	42.4984	130.924	15.8169	17.2582	13.9758	15.8381	13.2144	18.3858	54.1546	35.9406	49.4997	47.0928	38.8865	43.2905	90.4869	43.8185	51.9546	45.4026	41.4812	61.3223	32.4532	58.473	93.5935	88.5632	34.0836	100.429	34.7846	36.5904	70.6986	31.2162	6.73517	48.4036	38.0855	53.8369	21.8766	37.0658	36.1948
			24.6996	14.1403	75.4271	69.5594	19.1052	50.883	0	21.1864	23.321	16.5847	18.0848	15.2256	20.1605	69.2364	44.9224	60.8215	58.4628	52.4976	51.2084	0	49.2186	60.0124	48.6908	50.3835	0	45.3443	66.3503	0	0	37.3722	0	40.3484	52.1097	0	0	#DIV/0!	#DIV/0!	#DIV/0!	#DIV/0!	#DIV/0!	#DIV/0!	#DIV/0!
			25.6879	19.1343	0	0	23.6092	54.5479	0	27.3135	29.5062	19.6929	20.1681	18.006	20.474	0	54.4283	68.0196	56.3563	0	57.2912	0	0	0	0	0	0	56.7769	0	0	0	0	0	46.1913	0	0	0	#DIV/0!	0	#DIV/0!	0	#DIV/0!	0	0
			27.6737	23.1946	0	0	24.4116	0	0	31.1412	34.3686	23.2166	21.8075	22.504	19.3062	0	0	0	0	0	0	0	0	0	0	0	0	0	0	0	0	0	0	0	0	0	0	#DIV/0!	0	0	0	0	0	0
			canti 6		1.46					canti 9		1.02					canti 9		1.02					canti 9		1.02					canti 10		0.915					canti 6		1.46
	pre500	mean	43.9118	67.1972	56.351	72.8771	62.8066	83.4781	187.583	40.9566	39.3952	41.6891	31.5168	32.6705	44.0226	66.2855	54.9976	68.27	71.4192	67.5013	52.2452	78.4335	113.893	56.7528	77.5349	49.7679	74.0143	48.4224	83.0095	134.103	86.4783	79.8998	61.1632	40.6194	43.5985	123.007	177.842	59.7017	105.993	77.0946	76.8834	70.8362	94.2757	124.456
	i500		42.0469	63.7499	54.1683	67.6653	59.834	83.9733	183.107	45.729	43.8295	42.7814	33.4644	34.8243	44.3154	64.402	55.5585	65.2401	69.0235	67.1323	49.2556	77.6816	106.264	57.8944	74.7429	58.4997	71.8075	48.3196	81.4522	129.954	84.5304	75.7112	61.6509	39.4832	44.8028	116.171	172.445	65.7826	101.621	75.6416	74.1687	70.6759	93.9219	123.888
	i1000		46.7496	66.9621	58.5309	77.8708	64.3414	83.9622	216.49	38.7982	37.7275	39.7531	31.1833	31.9101	43.6934	65.6718	54.3598	70.6215	74.3199	66.1859	54.8339	80.5905	121.143	60.8123	80.4448	46.5661	75.5481	47.6617	87.6862	153.899	91.3882	81.8653	65.2224	42.4273	42.9187	141.903	201.518	57.4026	107.326	76.5828	76.7735	69.6091	94.0507	122.109
	i1500		55.3593	74.7481	69.784	95.2514	69.213	94.3532	235.876	43.205	40.1334	42.785	32.3201	33.267	45.2879	89.7581	64.7048	85.6328	93.4366	84.0387	64.0936	103.42	153.79	74.2374	95.5572	57.7484	89.1621	57.9443	99.6046	183.431	108.957	104.582	76.1814	49.375	51.006	181.807	243.475	63.5019	139.925	87.1861	92.3321	78.2933	110.603	153.204
	i2000		63.4534	86.5817	80.4473	110.586	77.5989	112.502	0	50.4783	45.7131	48.7361	35.3056	36.7237	48.2674	112.596	79.8704	101.161	112.339	107.752	73.9571	0	184.904	89.9843	112.465	70.5668	0	70.5481	115.867	0	0	134.485	0	57.7991	62.5343	0	0	#DIV/0!	#DIV/0!	#DIV/0!	#DIV/0!	#DIV/0!	#DIV/0!	#DIV/0!
	i2500		70.5156	100.459	0	0	90.8957	127.43	0	61.092	53.7816	56.0821	38.5593	43.5219	52.4659	0	95.9648	116.122	122.014	0	83.577	0	0	0	0	0	0	83.235	0	0	0	0	0	67.8162	0	0	0	#DIV/0!	0	#DIV/0!	0	#DIV/0!	0	0
	i3000		76.5068	112.317	0	0	98.3329	0	0	72.8735	61.3005	64.7299	41.9673	50.8955	58.201	0	0	0	0	0	0	0	0	0	0	0	0	0	0	0	0	0	0	0	0	0	0	#DIV/0!	0	0	0	0	0	0
		SD	27.6963	6.23961	57.8999	52.5589	19.9952	48.7822	143.793	12.1824	15.123	11.969	13.3554	11.7019	17.0155	31.8861	25.0429	35.6494	29.6739	29.6424	31.0398	49.23	22.2202	29.1237	31.4554	25.5887	39.7621	25.858	43.076	67.2664	55.1213	19.3393	63.5545	20.8703	20.1408	42.8955	11.6275	4.35036	36.8349	44.972	52.1408	25.4489	41.4369	30.7684
			25.1835	4.1726	52.7952	44.5288	18.1117	46.0101	143.518	10.0699	12.3551	9.56613	9.86016	12.9799	14.9481	28.6321	24.4737	31.4035	27.0173	25.1664	24.699	44.3144	20.1615	25.4586	26.675	20.1335	37.4396	22.2382	33.8862	66.125	52.9057	18.921	59.5653	16.4666	13.864	42.272	10.9662	0.681943	29.0271	38.0722	45.4478	31.2209	37.2163	22.2149
			29.1653	3.35764	62.5932	63.1209	23.5144	52.3091	191.049	10.4836	15.2857	12.4061	13.2782	12.3055	17.8774	34.6913	28.7681	40.0675	34.1392	32.6246	34.5277	57.4411	27.1433	41.8524	37.9962	27.9032	47.36	25.6646	52.1931	81.0497	69.2257	24.3458	75.8172	25.2842	20.3233	58.4311	26.5918	3.64564	45.5667	46.5151	59.5958	24.696	44.1767	35.2783
			34.3387	12.0662	87.265	87.0957	25.5164	62.0477	191.149	16.1332	17.6034	14.2553	16.1548	13.4787	18.7535	55.2377	36.6594	50.4897	48.0346	39.6642	44.1563	92.2966	44.6949	52.9937	46.3106	42.3108	62.5487	33.1022	59.6424	95.4654	81.0354	31.1865	91.8922	31.8279	33.4802	64.6892	28.5628	9.83334	70.6692	55.6048	78.6018	31.9398	54.1161	52.8445
			36.0615	20.6448	110.124	101.557	27.8935	74.2892	0	21.6102	23.7875	16.9164	18.4465	15.5301	20.5637	70.6211	45.8208	62.038	59.632	53.5475	52.2326	0	50.2029	61.2127	49.6647	51.3912	0	46.2511	67.6773	0	0	34.1955	0	36.9188	47.6804	0	0	#DIV/0!	#DIV/0!	#DIV/0!	#DIV/0!	#DIV/0!	#DIV/0!	#DIV/0!
			37.5044	27.9361	0	0	34.4695	79.6399	0	27.8598	30.0963	20.0868	20.5715	18.3661	20.8835	0	55.5169	69.38	57.4835	0	58.437	0	0	0	0	0	0	57.9124	0	0	0	0	0	42.265	0	0	0	#DIV/0!	0	#DIV/0!	0	#DIV/0!	0	0
			40.4037	33.8641	0	0	35.641	0	0	31.7641	35.056	23.6809	22.2437	22.9541	19.6923	0	0	0	0	0	0	0	0	0	0	0	0	0	0	0	0	0	0	0	0	0	0	#DIV/0!	0	0	0	0	0	0
		SEM	12.3862	2.79044	25.8936	23.505	8.94212	21.8161	64.3062	5.44813	6.7632	5.35268	5.97273	5.23323	7.60956	14.2599	11.1995	15.9429	13.2706	13.2565	13.8814	22.0163	9.93719	13.0245	14.0673	11.4436	17.7821	11.5641	19.2642	30.0824	24.651	8.64879	28.4224	9.33347	9.00726	19.1834	5.19997	1.94554	16.4731	20.1121	23.3181	11.3811	18.5312	13.76
			11.2624	1.86604	23.6108	19.9139	8.0998	20.5763	64.183	4.50339	5.52536	4.2781	4.4096	5.8048	6.685	12.8046	10.945	14.0441	12.0825	11.2548	11.0457	19.818	9.0165	11.3855	11.9294	9.00396	16.7435	9.9452	15.1544	29.572	23.6602	8.46174	26.6384	7.36408	6.20017	18.9046	4.90423	0.304974	12.9813	17.0264	20.3249	13.9624	16.6436	9.93482
			13.0431	1.50158	27.9925	28.2285	10.516	23.3933	85.4395	4.68841	6.83596	5.54818	5.9382	5.50321	7.99501	15.5144	12.8655	17.9187	15.2675	14.5901	15.4413	25.6885	12.1388	18.7169	16.9924	12.4787	21.18	11.4775	23.3415	36.2465	30.9587	10.8878	33.9065	11.3074	9.08887	26.1312	11.8922	1.63038	20.378	20.8022	26.6521	11.0444	19.7564	15.7769
			15.3568	5.39617	39.0261	38.9504	11.4113	27.7486	85.4846	7.21499	7.87248	6.37516	7.22466	6.02785	8.38684	24.703	16.3946	22.5797	21.4817	17.7384	19.7473	41.2763	19.9882	23.6995	20.7107	18.922	27.9726	14.8038	26.6729	42.6934	36.2401	13.947	41.0954	14.2339	14.9728	28.9299	12.7737	4.3976	31.6042	24.8672	35.1518	14.2839	24.2014	23.6328
			16.1272	9.23263	49.2487	45.4176	12.4744	33.2231	0	9.66436	10.6381	7.56525	8.24953	6.94529	9.19638	31.5827	20.4917	27.7442	26.6682	23.9472	23.3591	0	22.4514	27.3751	22.2107	22.9828	0	20.6841	30.2662	0	0	15.2927	0	16.5106	21.3233	0	0	#DIV/0!	#DIV/0!	#DIV/0!	#DIV/0!	#DIV/0!	#DIV/0!	#DIV/0!
			16.7725	12.4934	0	0	15.4152	35.6161	0	12.4593	13.4595	8.98309	9.19984	8.21356	9.33939	0	24.8279	31.0277	25.7074	0	26.1338	0	0	0	0	0	0	25.8992	0	0	0	0	0	18.9015	0	0	0	#DIV/0!	0	#DIV/0!	0	#DIV/0!	0	0
			18.0691	15.1445	0	0	15.9391	0	0	14.2053	15.6775	10.5904	9.94768	10.2654	8.80669	0	0	0	0	0	0	0	0	0	0	0	0	0	0	0	0	0	0	0	0	0	0	#DIV/0!	0	0	0	0	0	0
	pre500	mean	48.9713	62.6129	51.0693	51.916	44.3685	72.3181	114.88		max								min								500max - 1000min								500min - 1000max
	i500		50.2203	60.6992	51.6808	50.5316	43.9589	71.0737	111.437		56.8256	69.5348	57.0851	58.4657	49.5216	81.4928	129.579		43.6149	51.8636	46.2764	42.5975	38.3962	60.6546	93.2953		-26.2991	-27.4237	-20.4227	-25.6808	-20.2727	-30.1587	-43.1311		25.1385	38.8821	19.9712	34.9766	22.3085	49.799	100.714
	i1000		49.9301	63.5638	51.5679	52.8556	44.4679	75.9838	125.833		56.1841	71.3047	56.2619	60.0858	49.5504	85.5541	143.652		43.6761	55.823	46.8738	45.6253	39.3853	66.4135	108.014		-9.9829	-6.74295	-2.59832	-10.0923	-9.41331	-15.4107	-30.4076		44.5284	61.3901	40.3962	51.5155	33.7232	74.3761	132.523
	i1500		58.5665	77.2256	61.0173	63.2114	50.5453	90.7251	151.362		65.9403	86.518	67.0719	71.3831	56.2469	103.601	174.275		51.1927	67.9332	54.9628	55.0397	44.8438	77.8487	128.448		1000max - 1500min								1000min - 1500max
	i2000																																		1000min - 1500max
	i2500
	i3000
		SD	16.1798	21.6427	13.238	19.4345	13.6259	25.5215	44.4386
			15.3192	18.9611	11.4981	17.7105	12.4497	23.4424	43.6481
			18.062	22.7617	14.8306	20.0165	13.9659	31.5406	56.1263
			22.4562	33.089	18.7893	26.3119	15.6824	43.9021	57.6919
		SEM	6.60536	8.8356	5.40438	7.9341	5.56273	10.4191	18.142
			6.25403	7.74083	4.69407	7.23027	5.08258	9.5703	17.8193
			7.3738	9.29243	6.05456	8.17169	5.70154	12.8764	22.9135
			9.16771	13.5085	7.67072	10.7418	6.4023	17.9229	23.5526
